# Supplementary material for: Analysis of drug–endogenous human metabolite similarities in terms of their maximum common substructures
Source: J Cheminform. 2017 Mar 9;9:18. doi: 10.1186/s13321-017-0198-y (PMC5344883; doi:10.1186/s13321-017-0198-y)
Supplement: Supplementary file 1 — Additional file 1. Workflow of Fig. 2 used to generate the data shown in Fig. 1. [file 13321_2017_198_MOESM1_ESM.zip]

Archive with 274 entries (151 files):
- DM_MCS_Hits clozapine/
- DM_MCS_Hits clozapine/.project
- DM_MCS_Hits clozapine/.savedWithData
- DM_MCS_Hits clozapine/Chunk Loop Start (#11)/
- DM_MCS_Hits clozapine/Chunk Loop Start (#11)/internal/
- DM_MCS_Hits clozapine/Chunk Loop Start (#11)/port_1/
- DM_MCS_Hits clozapine/Chunk Loop Start (#11)/port_1/data.xml
- DM_MCS_Hits clozapine/Chunk Loop Start (#11)/port_1/data.zip
- DM_MCS_Hits clozapine/Chunk Loop Start (#11)/port_1/spec.xml
- DM_MCS_Hits clozapine/Chunk Loop Start (#11)/settings.xml
- DM_MCS_Hits clozapine/Column Filter (#2)/
- DM_MCS_Hits clozapine/Column Filter (#2)/internal/
- DM_MCS_Hits clozapine/Column Filter (#2)/port_1/
- DM_MCS_Hits clozapine/Column Filter (#2)/port_1/data.xml
- DM_MCS_Hits clozapine/Column Filter (#2)/port_1/spec.xml
- DM_MCS_Hits clozapine/Column Filter (#2)/settings.xml
- DM_MCS_Hits clozapine/Column Filter (#3)/
- DM_MCS_Hits clozapine/Column Filter (#3)/internal/
- DM_MCS_Hits clozapine/Column Filter (#3)/port_1/
- DM_MCS_Hits clozapine/Column Filter (#3)/port_1/data.xml
- DM_MCS_Hits clozapine/Column Filter (#3)/port_1/spec.xml
- DM_MCS_Hits clozapine/Column Filter (#3)/settings.xml
- DM_MCS_Hits clozapine/Column Filter (#545)/
- DM_MCS_Hits clozapine/Column Filter (#545)/internal/
- DM_MCS_Hits clozapine/Column Filter (#545)/port_1/
- DM_MCS_Hits clozapine/Column Filter (#545)/port_1/data.xml
- DM_MCS_Hits clozapine/Column Filter (#545)/port_1/spec.xml
- DM_MCS_Hits clozapine/Column Filter (#545)/settings.xml
- DM_MCS_Hits clozapine/Column Filter (#546)/
- DM_MCS_Hits clozapine/Column Filter (#546)/internal/
- DM_MCS_Hits clozapine/Column Filter (#546)/port_1/
- DM_MCS_Hits clozapine/Column Filter (#546)/port_1/data.xml
- DM_MCS_Hits clozapine/Column Filter (#546)/port_1/spec.xml
- DM_MCS_Hits clozapine/Column Filter (#546)/settings.xml
- DM_MCS_Hits clozapine/Column Rename (#541)/
- DM_MCS_Hits clozapine/Column Rename (#541)/internal/
- DM_MCS_Hits clozapine/Column Rename (#541)/port_1/
- DM_MCS_Hits clozapine/Column Rename (#541)/port_1/data.xml
- DM_MCS_Hits clozapine/Column Rename (#541)/port_1/spec.xml
- DM_MCS_Hits clozapine/Column Rename (#541)/settings.xml
- DM_MCS_Hits clozapine/Column Resorter (#547)/
- DM_MCS_Hits clozapine/Column Resorter (#547)/internal/
- DM_MCS_Hits clozapine/Column Resorter (#547)/port_1/
- DM_MCS_Hits clozapine/Column Resorter (#547)/port_1/data.xml
- DM_MCS_Hits clozapine/Column Resorter (#547)/port_1/spec.xml
- DM_MCS_Hits clozapine/Column Resorter (#547)/settings.xml
- DM_MCS_Hits clozapine/Concatenate (#14)/
- DM_MCS_Hits clozapine/Concatenate (#14)/internal/
- DM_MCS_Hits clozapine/Concatenate (#14)/port_1/
- DM_MCS_Hits clozapine/Concatenate (#14)/port_1/data.xml
- DM_MCS_Hits clozapine/Concatenate (#14)/port_1/spec.xml
- DM_MCS_Hits clozapine/Concatenate (#14)/settings.xml
- DM_MCS_Hits clozapine/Concatenate (#7)/
- DM_MCS_Hits clozapine/Concatenate (#7)/internal/
- DM_MCS_Hits clozapine/Concatenate (#7)/port_1/
- DM_MCS_Hits clozapine/Concatenate (#7)/port_1/data.xml
- DM_MCS_Hits clozapine/Concatenate (#7)/port_1/spec.xml
- DM_MCS_Hits clozapine/Concatenate (#7)/settings.xml
- DM_MCS_Hits clozapine/Constant Value Column (#12)/
- DM_MCS_Hits clozapine/Constant Value Column (#12)/internal/
- DM_MCS_Hits clozapine/Constant Value Column (#12)/port_1/
- DM_MCS_Hits clozapine/Constant Value Column (#12)/port_1/data.xml
- DM_MCS_Hits clozapine/Constant Value Column (#12)/port_1/data.zip
- DM_MCS_Hits clozapine/Constant Value Column (#12)/port_1/spec.xml
- DM_MCS_Hits clozapine/Constant Value Column (#12)/settings.xml
- DM_MCS_Hits clozapine/Constant Value Column (#13)/
- DM_MCS_Hits clozapine/Constant Value Column (#13)/internal/
- DM_MCS_Hits clozapine/Constant Value Column (#13)/port_1/
- DM_MCS_Hits clozapine/Constant Value Column (#13)/port_1/data.xml
- DM_MCS_Hits clozapine/Constant Value Column (#13)/port_1/data.zip
- DM_MCS_Hits clozapine/Constant Value Column (#13)/port_1/spec.xml
- DM_MCS_Hits clozapine/Constant Value Column (#13)/settings.xml
- DM_MCS_Hits clozapine/Constant Value Column (#5)/
- DM_MCS_Hits clozapine/Constant Value Column (#5)/internal/
- DM_MCS_Hits clozapine/Constant Value Column (#5)/port_1/
- DM_MCS_Hits clozapine/Constant Value Column (#5)/port_1/data.xml
- DM_MCS_Hits clozapine/Constant Value Column (#5)/port_1/data.zip
- DM_MCS_Hits clozapine/Constant Value Column (#5)/port_1/spec.xml
- DM_MCS_Hits clozapine/Constant Value Column (#5)/settings.xml
- DM_MCS_Hits clozapine/Constant Value Column (#544)/
- DM_MCS_Hits clozapine/Constant Value Column (#544)/internal/
- DM_MCS_Hits clozapine/Constant Value Column (#544)/port_1/
- DM_MCS_Hits clozapine/Constant Value Column (#544)/port_1/data.xml
- DM_MCS_Hits clozapine/Constant Value Column (#544)/port_1/data.zip
- DM_MCS_Hits clozapine/Constant Value Column (#544)/port_1/spec.xml
- DM_MCS_Hits clozapine/Constant Value Column (#544)/settings.xml
- DM_MCS_Hits clozapine/Constant Value Column (#6)/
- DM_MCS_Hits clozapine/Constant Value Column (#6)/internal/
- DM_MCS_Hits clozapine/Constant Value Column (#6)/port_1/
- DM_MCS_Hits clozapine/Constant Value Column (#6)/port_1/data.xml
- DM_MCS_Hits clozapine/Constant Value Column (#6)/port_1/data.zip
- DM_MCS_Hits clozapine/Constant Value Column (#6)/port_1/spec.xml
- DM_MCS_Hits clozapine/Constant Value Column (#6)/settings.xml
- DM_MCS_Hits clozapine/Double Input (#488)/
- DM_MCS_Hits clozapine/Double Input (#488)/internal/
- DM_MCS_Hits clozapine/Double Input (#488)/internal/viewvalue.xml
- DM_MCS_Hits clozapine/Double Input (#488)/port_1/
- DM_MCS_Hits clozapine/Double Input (#488)/port_1/object/
- DM_MCS_Hits clozapine/Double Input (#488)/port_1/object/portobject.zip
- DM_MCS_Hits clozapine/Double Input (#488)/port_1/spec/
- DM_MCS_Hits clozapine/Double Input (#488)/port_1/spec/spec.zip
- DM_MCS_Hits clozapine/Double Input (#488)/settings.xml
- DM_MCS_Hits clozapine/Double Input (#489)/
- DM_MCS_Hits clozapine/Double Input (#489)/internal/
- DM_MCS_Hits clozapine/Double Input (#489)/internal/viewvalue.xml
- DM_MCS_Hits clozapine/Double Input (#489)/port_1/
- DM_MCS_Hits clozapine/Double Input (#489)/port_1/object/
- DM_MCS_Hits clozapine/Double Input (#489)/port_1/object/portobject.zip
- DM_MCS_Hits clozapine/Double Input (#489)/port_1/spec/
- DM_MCS_Hits clozapine/Double Input (#489)/port_1/spec/spec.zip
- DM_MCS_Hits clozapine/Double Input (#489)/settings.xml
- DM_MCS_Hits clozapine/Image To Table (#29)/
- DM_MCS_Hits clozapine/Image To Table (#29)/internal/
- DM_MCS_Hits clozapine/Image To Table (#29)/port_1/
- DM_MCS_Hits clozapine/Image To Table (#29)/port_1/data.xml
- DM_MCS_Hits clozapine/Image To Table (#29)/port_1/data.zip
- DM_MCS_Hits clozapine/Image To Table (#29)/port_1/spec.xml
- DM_MCS_Hits clozapine/Image To Table (#29)/settings.xml
- DM_MCS_Hits clozapine/Java Snippet (#17)/
- DM_MCS_Hits clozapine/Java Snippet (#17)/internal/
- DM_MCS_Hits clozapine/Java Snippet (#17)/port_1/
- DM_MCS_Hits clozapine/Java Snippet (#17)/port_1/data.xml
- DM_MCS_Hits clozapine/Java Snippet (#17)/port_1/data.zip
- DM_MCS_Hits clozapine/Java Snippet (#17)/port_1/spec.xml
- DM_MCS_Hits clozapine/Java Snippet (#17)/settings.xml
- DM_MCS_Hits clozapine/Java Snippet (#484)/
- DM_MCS_Hits clozapine/Java Snippet (#484)/internal/
- DM_MCS_Hits clozapine/Java Snippet (#484)/port_1/
- DM_MCS_Hits clozapine/Java Snippet (#484)/port_1/data.xml
- DM_MCS_Hits clozapine/Java Snippet (#484)/port_1/data.zip
- DM_MCS_Hits clozapine/Java Snippet (#484)/port_1/spec.xml
- DM_MCS_Hits clozapine/Java Snippet (#484)/settings.xml
- DM_MCS_Hits clozapine/Joiner (#19)/
- DM_MCS_Hits clozapine/Joiner (#19)/internal/
- DM_MCS_Hits clozapine/Joiner (#19)/internal/joinerInternalSettings
- DM_MCS_Hits clozapine/Joiner (#19)/port_1/
- DM_MCS_Hits clozapine/Joiner (#19)/port_1/data.xml
- DM_MCS_Hits clozapine/Joiner (#19)/port_1/data.zip
- DM_MCS_Hits clozapine/Joiner (#19)/port_1/spec.xml
- DM_MCS_Hits clozapine/Joiner (#19)/settings.xml
- DM_MCS_Hits clozapine/Joiner (#30)/
- DM_MCS_Hits clozapine/Joiner (#30)/internal/
- DM_MCS_Hits clozapine/Joiner (#30)/internal/joinerInternalSettings
- DM_MCS_Hits clozapine/Joiner (#30)/port_1/
- DM_MCS_Hits clozapine/Joiner (#30)/port_1/data.xml
- DM_MCS_Hits clozapine/Joiner (#30)/port_1/data.zip
- DM_MCS_Hits clozapine/Joiner (#30)/port_1/spec.xml
- DM_MCS_Hits clozapine/Joiner (#30)/settings.xml
- DM_MCS_Hits clozapine/Loop End (#20)/
- DM_MCS_Hits clozapine/Loop End (#20)/internal/
- DM_MCS_Hits clozapine/Loop End (#20)/port_1/
- DM_MCS_Hits clozapine/Loop End (#20)/port_1/data.xml
- DM_MCS_Hits clozapine/Loop End (#20)/port_1/r0/
- DM_MCS_Hits clozapine/Loop End (#20)/port_1/r0/data.xml
- DM_MCS_Hits clozapine/Loop End (#20)/port_1/r0/data.zip
- DM_MCS_Hits clozapine/Loop End (#20)/port_1/r0/spec.xml
- DM_MCS_Hits clozapine/Loop End (#20)/port_1/spec.xml
- DM_MCS_Hits clozapine/Loop End (#20)/settings.xml
- DM_MCS_Hits clozapine/MarvinSketch (#36)/
- DM_MCS_Hits clozapine/MarvinSketch (#36)/internal/
- DM_MCS_Hits clozapine/MarvinSketch (#36)/port_1/
- DM_MCS_Hits clozapine/MarvinSketch (#36)/port_1/data.xml
- DM_MCS_Hits clozapine/MarvinSketch (#36)/port_1/data.zip
- DM_MCS_Hits clozapine/MarvinSketch (#36)/port_1/spec.xml
- DM_MCS_Hits clozapine/MarvinSketch (#36)/settings.xml
- DM_MCS_Hits clozapine/Molecule Type Cast (#15)/
- DM_MCS_Hits clozapine/Molecule Type Cast (#15)/internal/
- DM_MCS_Hits clozapine/Molecule Type Cast (#15)/port_1/
- DM_MCS_Hits clozapine/Molecule Type Cast (#15)/port_1/data.xml
- DM_MCS_Hits clozapine/Molecule Type Cast (#15)/port_1/data.zip
- DM_MCS_Hits clozapine/Molecule Type Cast (#15)/port_1/spec.xml
- DM_MCS_Hits clozapine/Molecule Type Cast (#15)/settings.xml
- DM_MCS_Hits clozapine/Python View (#26)/
- DM_MCS_Hits clozapine/Python View (#26)/internal/
- DM_MCS_Hits clozapine/Python View (#26)/internal/execErrout
- DM_MCS_Hits clozapine/Python View (#26)/internal/execOutput
- DM_MCS_Hits clozapine/Python View (#26)/internal/image.png
- DM_MCS_Hits clozapine/Python View (#26)/port_1/
- DM_MCS_Hits clozapine/Python View (#26)/port_1/object/
- DM_MCS_Hits clozapine/Python View (#26)/port_1/object/portobject.zip
- DM_MCS_Hits clozapine/Python View (#26)/port_1/spec/
- DM_MCS_Hits clozapine/Python View (#26)/port_1/spec/spec.zip
- DM_MCS_Hits clozapine/Python View (#26)/settings.xml
- DM_MCS_Hits clozapine/RDKit Descriptor Calculation (#537)/
- DM_MCS_Hits clozapine/RDKit Descriptor Calculation (#537)/internal/
- DM_MCS_Hits clozapine/RDKit Descriptor Calculation (#537)/port_1/
- DM_MCS_Hits clozapine/RDKit Descriptor Calculation (#537)/port_1/data.xml
- DM_MCS_Hits clozapine/RDKit Descriptor Calculation (#537)/port_1/data.zip
- DM_MCS_Hits clozapine/RDKit Descriptor Calculation (#537)/port_1/r0/
- DM_MCS_Hits clozapine/RDKit Descriptor Calculation (#537)/port_1/r0/data.xml
- DM_MCS_Hits clozapine/RDKit Descriptor Calculation (#537)/port_1/r0/r0/
- DM_MCS_Hits clozapine/RDKit Descriptor Calculation (#537)/port_1/r0/r0/data.xml
- DM_MCS_Hits clozapine/RDKit Descriptor Calculation (#537)/port_1/r0/r0/data.zip
- DM_MCS_Hits clozapine/RDKit Descriptor Calculation (#537)/port_1/r0/r0/spec.xml
- DM_MCS_Hits clozapine/RDKit Descriptor Calculation (#537)/port_1/r0/spec.xml
- DM_MCS_Hits clozapine/RDKit Descriptor Calculation (#537)/port_1/spec.xml
- DM_MCS_Hits clozapine/RDKit Descriptor Calculation (#537)/settings.xml
- DM_MCS_Hits clozapine/RDKit Descriptor Calculation (#538)/
- DM_MCS_Hits clozapine/RDKit Descriptor Calculation (#538)/internal/
- DM_MCS_Hits clozapine/RDKit Descriptor Calculation (#538)/port_1/
- DM_MCS_Hits clozapine/RDKit Descriptor Calculation (#538)/port_1/data.xml
- DM_MCS_Hits clozapine/RDKit Descriptor Calculation (#538)/port_1/data.zip
- DM_MCS_Hits clozapine/RDKit Descriptor Calculation (#538)/port_1/r0/
- DM_MCS_Hits clozapine/RDKit Descriptor Calculation (#538)/port_1/r0/data.xml
- DM_MCS_Hits clozapine/RDKit Descriptor Calculation (#538)/port_1/r0/r0/
- DM_MCS_Hits clozapine/RDKit Descriptor Calculation (#538)/port_1/r0/r0/data.xml
- DM_MCS_Hits clozapine/RDKit Descriptor Calculation (#538)/port_1/r0/r0/data.zip
- DM_MCS_Hits clozapine/RDKit Descriptor Calculation (#538)/port_1/r0/r0/spec.xml
- DM_MCS_Hits clozapine/RDKit Descriptor Calculation (#538)/port_1/r0/spec.xml
- DM_MCS_Hits clozapine/RDKit Descriptor Calculation (#538)/port_1/spec.xml
- DM_MCS_Hits clozapine/RDKit Descriptor Calculation (#538)/settings.xml
- DM_MCS_Hits clozapine/RDKit MCS (#10)/
- DM_MCS_Hits clozapine/RDKit MCS (#10)/internal/
- DM_MCS_Hits clozapine/RDKit MCS (#10)/port_1/
- DM_MCS_Hits clozapine/RDKit MCS (#10)/port_1/data.xml
- DM_MCS_Hits clozapine/RDKit MCS (#10)/port_1/data.zip
- DM_MCS_Hits clozapine/RDKit MCS (#10)/port_1/spec.xml
- DM_MCS_Hits clozapine/RDKit MCS (#10)/settings.xml
- DM_MCS_Hits clozapine/RowID (#18)/
- DM_MCS_Hits clozapine/RowID (#18)/internal/
- DM_MCS_Hits clozapine/RowID (#18)/port_1/
- DM_MCS_Hits clozapine/RowID (#18)/port_1/data.xml
- DM_MCS_Hits clozapine/RowID (#18)/port_1/data.zip
- DM_MCS_Hits clozapine/RowID (#18)/port_1/spec.xml
- DM_MCS_Hits clozapine/RowID (#18)/settings.xml
- DM_MCS_Hits clozapine/RowID (#8)/
- DM_MCS_Hits clozapine/RowID (#8)/internal/
- DM_MCS_Hits clozapine/RowID (#8)/port_1/
- DM_MCS_Hits clozapine/RowID (#8)/port_1/data.xml
- DM_MCS_Hits clozapine/RowID (#8)/port_1/data.zip
- DM_MCS_Hits clozapine/RowID (#8)/port_1/spec.xml
- DM_MCS_Hits clozapine/RowID (#8)/settings.xml
- DM_MCS_Hits clozapine/Sorter (#21)/
- DM_MCS_Hits clozapine/Sorter (#21)/internal/
- DM_MCS_Hits clozapine/Sorter (#21)/port_1/
- DM_MCS_Hits clozapine/Sorter (#21)/port_1/data.xml
- DM_MCS_Hits clozapine/Sorter (#21)/port_1/data.zip
- DM_MCS_Hits clozapine/Sorter (#21)/port_1/spec.xml
- DM_MCS_Hits clozapine/Sorter (#21)/settings.xml
- DM_MCS_Hits clozapine/Table Row to Variable (#24)/
- DM_MCS_Hits clozapine/Table Row to Variable (#24)/internal/
- DM_MCS_Hits clozapine/Table Row to Variable (#24)/port_1/
- DM_MCS_Hits clozapine/Table Row to Variable (#24)/port_1/object/
- DM_MCS_Hits clozapine/Table Row to Variable (#24)/port_1/object/portobject.zip
- DM_MCS_Hits clozapine/Table Row to Variable (#24)/port_1/spec/
- DM_MCS_Hits clozapine/Table Row to Variable (#24)/port_1/spec/spec.zip
- DM_MCS_Hits clozapine/Table Row to Variable (#24)/settings.xml
- DM_MCS_Hits clozapine/Table Row to Variable (#28)/
- DM_MCS_Hits clozapine/Table Row to Variable (#28)/internal/
- DM_MCS_Hits clozapine/Table Row to Variable (#28)/port_1/
- DM_MCS_Hits clozapine/Table Row to Variable (#28)/port_1/object/
- DM_MCS_Hits clozapine/Table Row to Variable (#28)/port_1/object/portobject.zip
- DM_MCS_Hits clozapine/Table Row to Variable (#28)/port_1/spec/
- DM_MCS_Hits clozapine/Table Row to Variable (#28)/port_1/spec/spec.zip
- DM_MCS_Hits clozapine/Table Row to Variable (#28)/settings.xml
- DM_MCS_Hits clozapine/workflow.knime
- DM_MCS_Hits clozapine/workflow.svg
- DM_MCS_Hits clozapine/XLS Reader (#1)/
- DM_MCS_Hits clozapine/XLS Reader (#1)/internal/
- DM_MCS_Hits clozapine/XLS Reader (#1)/port_1/
- DM_MCS_Hits clozapine/XLS Reader (#1)/port_1/data.xml
- DM_MCS_Hits clozapine/XLS Reader (#1)/port_1/data.zip
- DM_MCS_Hits clozapine/XLS Reader (#1)/port_1/spec.xml
- DM_MCS_Hits clozapine/XLS Reader (#1)/settings.xml
- DM_MCS_Hits clozapine/XLS Reader (#4)/
- DM_MCS_Hits clozapine/XLS Reader (#4)/internal/
- DM_MCS_Hits clozapine/XLS Reader (#4)/port_1/
- DM_MCS_Hits clozapine/XLS Reader (#4)/port_1/data.xml
- DM_MCS_Hits clozapine/XLS Reader (#4)/port_1/data.zip
- DM_MCS_Hits clozapine/XLS Reader (#4)/port_1/spec.xml
- DM_MCS_Hits clozapine/XLS Reader (#4)/settings.xml
- DM_MCS_Hits clozapine/XLS Sheet Appender (#33)/
- DM_MCS_Hits clozapine/XLS Sheet Appender (#33)/internal/
- DM_MCS_Hits clozapine/XLS Sheet Appender (#33)/settings.xml
