# Supplementary material for: Analysis of drug–endogenous human metabolite similarities in terms of their maximum common substructures
Source: J Cheminform. 2017 Mar 9;9:18. doi: 10.1186/s13321-017-0198-y (PMC5344883; doi:10.1186/s13321-017-0198-y)
Supplement: Supplementary file 1 — Additional file 1. Workflow of Fig. 2 used to generate the data shown in Fig. 1. [file 13321_2017_198_MOESM1_ESM.zip › DM_MCS_Hits clozapine/Concatenate (#7)/settings.xml]

<?xml version="1.0" encoding="UTF-8"?>
<config xmlns="http://www.knime.org/2008/09/XMLConfig" xmlns:xsi="http://www.w3.org/2001/XMLSchema-instance" xsi:schemaLocation="http://www.knime.org/2008/09/XMLConfig http://www.knime.org/XMLConfig_2008_09.xsd" key="settings.xml">
<entry key="node_file" type="xstring" value="settings.xml"/>
<config key="flow_stack"/>
<config key="internal_node_subsettings">
<entry key="memory_policy" type="xstring" value="CacheSmallInMemory"/>
</config>
<config key="model">
<entry key="fail_on_duplicates" type="xboolean" value="false"/>
<entry key="append_suffix" type="xboolean" value="true"/>
<entry key="suffix" type="xstring" value="_dup"/>
<entry key="intersection_of_columns" type="xboolean" value="false"/>
<entry key="enable_hiliting" type="xboolean" value="false"/>
</config>
<entry key="customDescription" type="xstring" isnull="true" value=""/>
<entry key="state" type="xstring" value="EXECUTED"/>
<entry key="factory" type="xstring" value="org.knime.base.node.preproc.append.row.AppendedRowsNodeFactory"/>
<entry key="node-name" type="xstring" value="Concatenate"/>
<entry key="node-bundle-name" type="xstring" value="KNIME Base Nodes"/>
<entry key="node-bundle-symbolic-name" type="xstring" value="org.knime.base"/>
<entry key="node-bundle-vendor" type="xstring" value="KNIME GmbH, Konstanz, Germany"/>
<entry key="node-bundle-version" type="xstring" value="3.2.1.v201608161059"/>
<entry key="node-feature-name" type="xstring" value="Spotfire File Nodes"/>
<entry key="node-feature-symbolic-name" type="xstring" value="com.tibco.ext.feature.knime.spotfire.filenodes.feature.group"/>
<entry key="node-feature-vendor" type="xstring" value="TIBCO Software Inc"/>
<entry key="node-feature-version" type="xstring" value="1.5.3"/>
<config key="factory_settings"/>
<entry key="name" type="xstring" value="Concatenate"/>
<entry key="hasContent" type="xboolean" value="true"/>
<entry key="isInactive" type="xboolean" value="false"/>
<config key="ports">
<config key="port_1">
<entry key="index" type="xint" value="1"/>
<entry key="port_spec_class" type="xstring" value="org.knime.core.data.DataTableSpec"/>
<entry key="port_object_class" type="xstring" value="org.knime.core.node.BufferedDataTable"/>
<entry key="port_object_summary" type="xstring" value="Rows: 2493, Cols: 3"/>
<entry key="port_dir_location" type="xstring" value="port_1"/>
</config>
</config>
<config key="filestores">
<entry key="file_store_location" type="xstring" isnull="true" value=""/>
<entry key="file_store_id" type="xstring" value="44c3e85f-4b72-4603-98c2-1d69a7c85ffc"/>
</config>
</config>
