# Supplementary material for: Analysis of drug–endogenous human metabolite similarities in terms of their maximum common substructures
Source: J Cheminform. 2017 Mar 9;9:18. doi: 10.1186/s13321-017-0198-y (PMC5344883; doi:10.1186/s13321-017-0198-y)
Supplement: Supplementary file 1 — Additional file 1. Workflow of Fig. 2 used to generate the data shown in Fig. 1. [file 13321_2017_198_MOESM1_ESM.zip › DM_MCS_Hits clozapine/Double Input (#489)/settings.xml]

<?xml version="1.0" encoding="UTF-8"?>
<config xmlns="http://www.knime.org/2008/09/XMLConfig" xmlns:xsi="http://www.w3.org/2001/XMLSchema-instance" xsi:schemaLocation="http://www.knime.org/2008/09/XMLConfig http://www.knime.org/XMLConfig_2008_09.xsd" key="settings.xml">
<entry key="node_file" type="xstring" value="settings.xml"/>
<config key="flow_stack">
<config key="Variable_0">
<entry key="type" type="xstring" value="variable"/>
<entry key="name" type="xstring" value="k"/>
<entry key="class" type="xstring" value="DOUBLE"/>
<entry key="value" type="xdouble" value="1.0"/>
</config>
<config key="Variable_1">
<entry key="type" type="xstring" value="variable"/>
<entry key="name" type="xstring" value="k"/>
<entry key="class" type="xstring" value="DOUBLE"/>
<entry key="value" type="xdouble" value="1.0"/>
</config>
</config>
<config key="internal_node_subsettings">
<entry key="memory_policy" type="xstring" value="CacheSmallInMemory"/>
</config>
<config key="model">
<config key="defaultValue">
<entry key="double" type="xdouble" value="1.0"/>
</config>
<entry key="label" type="xstring" value="k=Alpha+beta"/>
<entry key="description" type="xstring" value="Enter Description"/>
<entry key="hideInWizard" type="xboolean" value="false"/>
<entry key="hideInDialog" type="xboolean" value="false"/>
<entry key="required" type="xboolean" value="true"/>
<entry key="parameterName" type="xstring" value="double-input"/>
<entry key="flowvariablename" type="xstring" value="k"/>
<entry key="use_min" type="xboolean" value="false"/>
<entry key="use_max" type="xboolean" value="false"/>
<entry key="min" type="xdouble" value="0.0"/>
<entry key="max" type="xdouble" value="1.0"/>
</config>
<config key="nodeAnnotation">
<entry key="text" type="xstring" value="k=alpha+beta%%00013%%00010(1.0)"/>
<entry key="bgcolor" type="xint" value="16777215"/>
<entry key="x-coordinate" type="xint" value="907"/>
<entry key="y-coordinate" type="xint" value="599"/>
<entry key="width" type="xint" value="106"/>
<entry key="height" type="xint" value="30"/>
<entry key="alignment" type="xstring" value="CENTER"/>
<entry key="borderSize" type="xint" value="0"/>
<entry key="borderColor" type="xint" value="16777215"/>
<entry key="defFontSize" type="xint" value="9"/>
<entry key="annotation-version" type="xint" value="20151123"/>
<config key="styles"/>
</config>
<entry key="customDescription" type="xstring" isnull="true" value=""/>
<entry key="state" type="xstring" value="EXECUTED"/>
<entry key="factory" type="xstring" value="org.knime.js.base.node.quickform.input.dbl.DoubleInputQuickFormNodeFactory"/>
<entry key="node-name" type="xstring" value="Double Input"/>
<entry key="node-bundle-name" type="xstring" value="KNIME Quick Form Nodes"/>
<entry key="node-bundle-symbolic-name" type="xstring" value="org.knime.js.quickforms"/>
<entry key="node-bundle-vendor" type="xstring" value="KNIME.com, Zurich, Switzerland"/>
<entry key="node-bundle-version" type="xstring" value="3.2.2.v201609201941"/>
<entry key="node-feature-name" type="xstring" value="KNIME Quick Forms"/>
<entry key="node-feature-symbolic-name" type="xstring" value="org.knime.features.js.quickforms.feature.group"/>
<entry key="node-feature-vendor" type="xstring" value="KNIME.com, Zurich, Switzerland"/>
<entry key="node-feature-version" type="xstring" value="3.2.2.v201609231518"/>
<config key="factory_settings"/>
<entry key="name" type="xstring" value="Double Input"/>
<entry key="hasContent" type="xboolean" value="true"/>
<entry key="isInactive" type="xboolean" value="false"/>
<config key="ports">
<config key="port_1">
<entry key="index" type="xint" value="1"/>
<entry key="port_spec_class" type="xstring" value="org.knime.core.node.port.flowvariable.FlowVariablePortObjectSpec"/>
<entry key="port_object_class" type="xstring" value="org.knime.core.node.port.flowvariable.FlowVariablePortObject"/>
<entry key="port_object_summary" type="xstring" value="Variables connection"/>
<entry key="port_spec_location" type="xstring" value="spec/spec.zip"/>
<entry key="port_object_location" type="xstring" value="object/portobject.zip"/>
<entry key="port_dir_location" type="xstring" value="port_1"/>
</config>
</config>
<config key="filestores">
<entry key="file_store_location" type="xstring" isnull="true" value=""/>
<entry key="file_store_id" type="xstring" value="96d0d5d6-1436-4f9a-9e2c-0f5b3ebc9466"/>
</config>
</config>
