# Supplementary material for: Analysis of drug–endogenous human metabolite similarities in terms of their maximum common substructures
Source: J Cheminform. 2017 Mar 9;9:18. doi: 10.1186/s13321-017-0198-y (PMC5344883; doi:10.1186/s13321-017-0198-y)
Supplement: Supplementary file 1 — Additional file 1. Workflow of Fig. 2 used to generate the data shown in Fig. 1. [file 13321_2017_198_MOESM1_ESM.zip › DM_MCS_Hits clozapine/Joiner (#19)/port_1/spec.xml]

<?xml version="1.0" encoding="UTF-8"?>
<config xmlns="http://www.knime.org/2008/09/XMLConfig" xmlns:xsi="http://www.w3.org/2001/XMLSchema-instance" xsi:schemaLocation="http://www.knime.org/2008/09/XMLConfig http://www.knime.org/XMLConfig_2008_09.xsd" key="spec.xml">
<entry key="spec_name" type="xstring" value="default"/>
<entry key="number_columns" type="xint" value="7"/>
<config key="column_spec_0">
<entry key="column_name" type="xstring" value="Name"/>
<config key="element_names">
<entry key="array-size" type="xint" value="0"/>
</config>
<config key="column_type">
<entry key="cell_class" type="xstring" value="org.knime.core.data.def.StringCell"/>
</config>
<config key="column_domain">
<config key="possible_values">
<entry key="array-size" type="xint" value="1"/>
<config key="0">
<entry key="datacell" type="xstring" value="org.knime.core.data.def.StringCell"/>
<config key="org.knime.core.data.def.StringCell">
<entry key="StringCell" type="xstring" value="VI2Fuc-nLc6"/>
</config>
</config>
</config>
</config>
<config key="column_properties"/>
</config>
<config key="column_spec_1">
<entry key="column_name" type="xstring" value="SMILES"/>
<config key="element_names">
<entry key="array-size" type="xint" value="0"/>
</config>
<config key="column_type">
<entry key="cell_class" type="xstring" value="org.knime.chem.types.SmilesAdapterCell"/>
<config key="adapter_classes">
<entry key="array-size" type="xint" value="5"/>
<entry key="0" type="xstring" value="org.knime.chem.types.SmilesValue"/>
<entry key="1" type="xstring" value="org.knime.core.data.DataValue"/>
<entry key="2" type="xstring" value="org.knime.core.data.StringValue"/>
<entry key="3" type="xstring" value="org.knime.core.data.RWAdapterValue"/>
<entry key="4" type="xstring" value="org.knime.core.data.AdapterValue"/>
</config>
</config>
<config key="column_domain"/>
<config key="column_properties"/>
</config>
<config key="column_spec_2">
<entry key="column_name" type="xstring" value="Class"/>
<config key="element_names">
<entry key="array-size" type="xint" value="0"/>
</config>
<config key="column_type">
<entry key="cell_class" type="xstring" value="org.knime.core.data.def.StringCell"/>
</config>
<config key="column_domain">
<config key="possible_values">
<entry key="array-size" type="xint" value="2"/>
<config key="0">
<entry key="datacell" type="xstring" value="org.knime.core.data.def.StringCell"/>
<config key="org.knime.core.data.def.StringCell">
<entry key="StringCell" type="xstring" value="Drug"/>
</config>
</config>
<config key="1">
<entry key="datacell" type="xstring" value="org.knime.core.data.def.StringCell"/>
<config key="org.knime.core.data.def.StringCell">
<entry key="StringCell" type="xstring" value="Metab"/>
</config>
</config>
</config>
</config>
<config key="column_properties"/>
</config>
<config key="column_spec_3">
<entry key="column_name" type="xstring" value="MCS"/>
<config key="element_names">
<entry key="array-size" type="xint" value="0"/>
</config>
<config key="column_type">
<entry key="cell_class" type="xstring" value="org.knime.chem.types.SmartsCell"/>
</config>
<config key="column_domain"/>
<config key="column_properties"/>
</config>
<config key="column_spec_4">
<entry key="column_name" type="xstring" value="Number of Atoms"/>
<config key="element_names">
<entry key="array-size" type="xint" value="0"/>
</config>
<config key="column_type">
<entry key="cell_class" type="xstring" value="org.knime.core.data.def.IntCell"/>
</config>
<config key="column_domain">
<config key="lower_bound">
<entry key="datacell" type="xstring" value="org.knime.core.data.def.IntCell"/>
<config key="org.knime.core.data.def.IntCell">
<entry key="IntCell" type="xint" value="3"/>
</config>
</config>
<config key="upper_bound">
<entry key="datacell" type="xstring" value="org.knime.core.data.def.IntCell"/>
<config key="org.knime.core.data.def.IntCell">
<entry key="IntCell" type="xint" value="3"/>
</config>
</config>
</config>
<config key="column_properties"/>
</config>
<config key="column_spec_5">
<entry key="column_name" type="xstring" value="Number of Bonds"/>
<config key="element_names">
<entry key="array-size" type="xint" value="0"/>
</config>
<config key="column_type">
<entry key="cell_class" type="xstring" value="org.knime.core.data.def.IntCell"/>
</config>
<config key="column_domain">
<config key="lower_bound">
<entry key="datacell" type="xstring" value="org.knime.core.data.def.IntCell"/>
<config key="org.knime.core.data.def.IntCell">
<entry key="IntCell" type="xint" value="2"/>
</config>
</config>
<config key="upper_bound">
<entry key="datacell" type="xstring" value="org.knime.core.data.def.IntCell"/>
<config key="org.knime.core.data.def.IntCell">
<entry key="IntCell" type="xint" value="2"/>
</config>
</config>
</config>
<config key="column_properties"/>
</config>
<config key="column_spec_6">
<entry key="column_name" type="xstring" value="Timed Out"/>
<config key="element_names">
<entry key="array-size" type="xint" value="0"/>
</config>
<config key="column_type">
<entry key="cell_class" type="xstring" value="org.knime.core.data.def.BooleanCell"/>
</config>
<config key="column_domain">
<config key="lower_bound">
<entry key="datacell" type="xstring" value="org.knime.core.data.def.BooleanCell"/>
<config key="org.knime.core.data.def.BooleanCell">
<entry key="BooleanCell" type="xboolean" value="false"/>
</config>
</config>
<config key="upper_bound">
<entry key="datacell" type="xstring" value="org.knime.core.data.def.BooleanCell"/>
<config key="org.knime.core.data.def.BooleanCell">
<entry key="BooleanCell" type="xboolean" value="false"/>
</config>
</config>
<config key="possible_values">
<entry key="array-size" type="xint" value="1"/>
<config key="0">
<entry key="datacell" type="xstring" value="org.knime.core.data.def.BooleanCell"/>
<config key="org.knime.core.data.def.BooleanCell">
<entry key="BooleanCell" type="xboolean" value="false"/>
</config>
</config>
</config>
</config>
<config key="column_properties"/>
</config>
</config>
