# Supplementary material for: Analysis of drug–endogenous human metabolite similarities in terms of their maximum common substructures
Source: J Cheminform. 2017 Mar 9;9:18. doi: 10.1186/s13321-017-0198-y (PMC5344883; doi:10.1186/s13321-017-0198-y)
Supplement: Supplementary file 1 — Additional file 1. Workflow of Fig. 2 used to generate the data shown in Fig. 1. [file 13321_2017_198_MOESM1_ESM.zip › DM_MCS_Hits clozapine/Loop End (#20)/port_1/data.xml]

<?xml version="1.0" encoding="UTF-8"?>
<config xmlns="http://www.knime.org/2008/09/XMLConfig" xmlns:xsi="http://www.w3.org/2001/XMLSchema-instance" xsi:schemaLocation="http://www.knime.org/2008/09/XMLConfig http://www.knime.org/XMLConfig_2008_09.xsd" key="table_meta_info">
<entry key="table_ID" type="xint" value="50749397"/>
<entry key="table_type" type="xstring" value="concatenate_table"/>
<config key="table_references">
<entry key="array-size" type="xint" value="1"/>
<entry key="0" type="xstring" value="r0"/>
</config>
<config key="meta_internal">
<config key="table_reference_IDS">
<entry key="array-size" type="xint" value="1"/>
<entry key="0" type="xint" value="50502924"/>
</config>
<entry key="table_rowcount" type="xint" value="2493"/>
<entry key="duplicate_row_key_suffix" type="xstring" isnull="true" value=""/>
</config>
<entry key="table_file_name" type="xstring" isnull="true" value=""/>
</config>
