# Supplementary material for: Analysis of drug–endogenous human metabolite similarities in terms of their maximum common substructures
Source: J Cheminform. 2017 Mar 9;9:18. doi: 10.1186/s13321-017-0198-y (PMC5344883; doi:10.1186/s13321-017-0198-y)
Supplement: Supplementary file 1 — Additional file 1. Workflow of Fig. 2 used to generate the data shown in Fig. 1. [file 13321_2017_198_MOESM1_ESM.zip › DM_MCS_Hits clozapine/MarvinSketch (#36)/port_1/spec.xml]

<?xml version="1.0" encoding="UTF-8"?>
<config xmlns="http://www.knime.org/2008/09/XMLConfig" xmlns:xsi="http://www.w3.org/2001/XMLSchema-instance" xsi:schemaLocation="http://www.knime.org/2008/09/XMLConfig http://www.knime.org/XMLConfig_2008_09.xsd" key="spec.xml">
<entry key="spec_name" type="xstring" value="default"/>
<entry key="number_columns" type="xint" value="1"/>
<config key="column_spec_0">
<entry key="column_name" type="xstring" value="SMILES"/>
<config key="element_names">
<entry key="array-size" type="xint" value="0"/>
</config>
<config key="column_type">
<entry key="cell_class" type="xstring" value="org.knime.chem.types.SmilesCell"/>
</config>
<config key="column_domain"/>
<config key="column_properties"/>
</config>
</config>
