# Supplementary material for: Analysis of drug–endogenous human metabolite similarities in terms of their maximum common substructures
Source: J Cheminform. 2017 Mar 9;9:18. doi: 10.1186/s13321-017-0198-y (PMC5344883; doi:10.1186/s13321-017-0198-y)
Supplement: Supplementary file 1 — Additional file 1. Workflow of Fig. 2 used to generate the data shown in Fig. 1. [file 13321_2017_198_MOESM1_ESM.zip › DM_MCS_Hits clozapine/MarvinSketch (#36)/settings.xml]

<?xml version="1.0" encoding="UTF-8"?>
<config xmlns="http://www.knime.org/2008/09/XMLConfig" xmlns:xsi="http://www.w3.org/2001/XMLSchema-instance" xsi:schemaLocation="http://www.knime.org/2008/09/XMLConfig http://www.knime.org/XMLConfig_2008_09.xsd" key="settings.xml">
<entry key="node_file" type="xstring" value="settings.xml"/>
<config key="flow_stack"/>
<config key="internal_node_subsettings">
<entry key="memory_policy" type="xstring" value="CacheSmallInMemory"/>
</config>
<config key="model">
<entry key="molecule" type="xstring" value="&lt;?xml version=&quot;1.0&quot; encoding=&quot;windows-1252&quot;?&gt;&lt;cml xmlns=&quot;http://www.chemaxon.com&quot; xmlns:xsi=&quot;http://www.w3.org/2001/XMLSchema-instance&quot; xsi:schemaLocation=&quot;http://www.chemaxon.com/marvin/schema/mrvSchema_14_12_01.xsd&quot; version=&quot;ChemAxon file format v14.12.01, generated by v15.12.7.0&quot;&gt;%%00010&lt;MDocument&gt;&lt;MChemicalStruct&gt;&lt;molecule molID=&quot;m1&quot;&gt;&lt;atomArray atomID=&quot;a1 a2 a3 a4 a5 a6 a7 a8 a9 a10 a11 a12 a13 a14 a15 a16 a17 a18 a19 a20 a21 a22 a23&quot; elementType=&quot;C C C C C C N C N C C C C C C N C C C C N C Cl&quot; x2=&quot;-18.889176017735608 -17.76027613511767 -18.102958373410395 -19.574540494321052 -20.703440376938985 -20.36075813864626 -21.32093243350871 -22.86093243350871 -22.090932433508712 -25.29268884928182 -23.82110672837116 -23.478424490078435 -24.607324372696368 -26.078906493607025 -26.42158873189975 -23.52911339174975 -23.329781460572814 -22.661600502331773 -25.06480723940877 -25.73298819764981 -24.865475308231833 -25.533656266472875 -16.288694014207014&quot; y2=&quot;6.5447953299928185 7.592261346160037 9.093650330920045 9.547573299512838 8.50010728334562 6.9987182985856125 5.794697815584847 5.794697815584847 9.168288241586662 6.544795329992819 6.9987182985856125 8.50010728334562 9.547573299512838 9.093650330920045 7.592261346160036 4.407205759015122 1.747305989998761 3.13479804656849 4.29212141489203 2.9046293583223046 1.6322216458756706 0.24472958930594757 7.138338377567246&quot;&gt;&lt;/atomArray&gt;&lt;bondArray&gt;&lt;bond id=&quot;b1&quot; atomRefs2=&quot;a1 a2&quot; order=&quot;1&quot;&gt;&lt;/bond&gt;&lt;bond id=&quot;b2&quot; atomRefs2=&quot;a3 a4&quot; order=&quot;1&quot;&gt;&lt;/bond&gt;&lt;bond id=&quot;b3&quot; atomRefs2=&quot;a5 a6&quot; order=&quot;1&quot;&gt;&lt;/bond&gt;&lt;bond id=&quot;b4&quot; atomRefs2=&quot;a6 a7&quot; order=&quot;1&quot;&gt;&lt;/bond&gt;&lt;bond id=&quot;b5&quot; atomRefs2=&quot;a7 a8&quot; order=&quot;2&quot;&gt;&lt;/bond&gt;&lt;bond id=&quot;b6&quot; atomRefs2=&quot;a5 a9&quot; order=&quot;1&quot;&gt;&lt;/bond&gt;&lt;bond id=&quot;b7&quot; atomRefs2=&quot;a10 a11&quot; order=&quot;2&quot;&gt;&lt;/bond&gt;&lt;bond id=&quot;b8&quot; atomRefs2=&quot;a12 a13&quot; order=&quot;2&quot;&gt;&lt;/bond&gt;&lt;bond id=&quot;b9&quot; atomRefs2=&quot;a14 a15&quot; order=&quot;2&quot;&gt;&lt;/bond&gt;&lt;bond id=&quot;b10&quot; atomRefs2=&quot;a9 a12&quot; order=&quot;1&quot;&gt;&lt;/bond&gt;&lt;bond id=&quot;b11&quot; atomRefs2=&quot;a11 a8&quot; order=&quot;1&quot;&gt;&lt;/bond&gt;&lt;bond id=&quot;b12&quot; atomRefs2=&quot;a8 a16&quot; order=&quot;1&quot;&gt;&lt;/bond&gt;&lt;bond id=&quot;b13&quot; atomRefs2=&quot;a17 a18&quot; order=&quot;1&quot;&gt;&lt;/bond&gt;&lt;bond id=&quot;b14&quot; atomRefs2=&quot;a19 a20&quot; order=&quot;1&quot;&gt;&lt;/bond&gt;&lt;bond id=&quot;b15&quot; atomRefs2=&quot;a20 a21&quot; order=&quot;1&quot;&gt;&lt;/bond&gt;&lt;bond id=&quot;b16&quot; atomRefs2=&quot;a17 a21&quot; order=&quot;1&quot;&gt;&lt;/bond&gt;&lt;bond id=&quot;b17&quot; atomRefs2=&quot;a18 a16&quot; order=&quot;1&quot;&gt;&lt;/bond&gt;&lt;bond id=&quot;b18&quot; atomRefs2=&quot;a16 a19&quot; order=&quot;1&quot;&gt;&lt;/bond&gt;&lt;bond id=&quot;b19&quot; atomRefs2=&quot;a21 a22&quot; order=&quot;1&quot;&gt;&lt;/bond&gt;&lt;bond id=&quot;b20&quot; atomRefs2=&quot;a13 a14&quot; order=&quot;1&quot;&gt;&lt;/bond&gt;&lt;bond id=&quot;b21&quot; atomRefs2=&quot;a11 a12&quot; order=&quot;1&quot;&gt;&lt;/bond&gt;&lt;bond id=&quot;b22&quot; atomRefs2=&quot;a10 a15&quot; order=&quot;1&quot;&gt;&lt;/bond&gt;&lt;bond id=&quot;b23&quot; atomRefs2=&quot;a4 a5&quot; order=&quot;2&quot;&gt;&lt;/bond&gt;&lt;bond id=&quot;b24&quot; atomRefs2=&quot;a2 a3&quot; order=&quot;2&quot;&gt;&lt;/bond&gt;&lt;bond id=&quot;b25&quot; atomRefs2=&quot;a1 a6&quot; order=&quot;2&quot;&gt;&lt;/bond&gt;&lt;bond id=&quot;b26&quot; atomRefs2=&quot;a2 a23&quot; order=&quot;1&quot;&gt;&lt;/bond&gt;&lt;/bondArray&gt;&lt;/molecule&gt;&lt;/MChemicalStruct&gt;&lt;/MDocument&gt;%%00010&lt;/cml&gt;"/>
<entry key="changeStructureOutput" type="xboolean" value="true"/>
<entry key="structureName" type="xstring" value="SMILES"/>
<entry key="structureType" type="xstring" value="SmilesCell"/>
<entry key="multipleType" type="xstring" value="oneRow"/>
</config>
<config key="nodeAnnotation">
<entry key="text" type="xstring" value="Target Cmpd%%00013%%00010clozapine"/>
<entry key="bgcolor" type="xint" value="16777215"/>
<entry key="x-coordinate" type="xint" value="407"/>
<entry key="y-coordinate" type="xint" value="399"/>
<entry key="width" type="xint" value="106"/>
<entry key="height" type="xint" value="30"/>
<entry key="alignment" type="xstring" value="CENTER"/>
<entry key="borderSize" type="xint" value="0"/>
<entry key="borderColor" type="xint" value="16777215"/>
<entry key="defFontSize" type="xint" value="9"/>
<entry key="annotation-version" type="xint" value="20151123"/>
<config key="styles"/>
</config>
<entry key="customDescription" type="xstring" isnull="true" value=""/>
<entry key="state" type="xstring" value="EXECUTED"/>
<entry key="factory" type="xstring" value="jp.co.infocom.cheminfo.marvin.marvinsketch.MarvinSketchNodeFactory"/>
<entry key="node-name" type="xstring" value="MarvinSketch"/>
<entry key="node-bundle-name" type="xstring" value="ChemAxon/Infocom Marvin Extensions"/>
<entry key="node-bundle-symbolic-name" type="xstring" value="jp.co.infocom.cheminfo.marvin"/>
<entry key="node-bundle-vendor" type="xstring" value="Infocom Corporation"/>
<entry key="node-bundle-version" type="xstring" value="3.1.0.v0501a"/>
<entry key="node-feature-name" type="xstring" value="ChemAxon/Infocom Marvin Extensions Feature"/>
<entry key="node-feature-symbolic-name" type="xstring" value="jp.co.infocom.cheminfo.marvin.feature.feature.group"/>
<entry key="node-feature-vendor" type="xstring" value="Infocom Corporation"/>
<entry key="node-feature-version" type="xstring" value="3.1.0.v0501a"/>
<config key="factory_settings"/>
<entry key="name" type="xstring" value="MarvinSketch"/>
<entry key="hasContent" type="xboolean" value="true"/>
<entry key="isInactive" type="xboolean" value="false"/>
<config key="ports">
<config key="port_1">
<entry key="index" type="xint" value="1"/>
<entry key="port_spec_class" type="xstring" value="org.knime.core.data.DataTableSpec"/>
<entry key="port_object_class" type="xstring" value="org.knime.core.node.BufferedDataTable"/>
<entry key="port_object_summary" type="xstring" value="Rows: 1, Cols: 1"/>
<entry key="port_dir_location" type="xstring" value="port_1"/>
</config>
</config>
<config key="filestores">
<entry key="file_store_location" type="xstring" isnull="true" value=""/>
<entry key="file_store_id" type="xstring" value="1cc7a99d-1e48-4146-937b-b3de4f467c8b"/>
</config>
</config>
