# Supplementary material for: Analysis of drug–endogenous human metabolite similarities in terms of their maximum common substructures
Source: J Cheminform. 2017 Mar 9;9:18. doi: 10.1186/s13321-017-0198-y (PMC5344883; doi:10.1186/s13321-017-0198-y)
Supplement: Supplementary file 1 — Additional file 1. Workflow of Fig. 2 used to generate the data shown in Fig. 1. [file 13321_2017_198_MOESM1_ESM.zip › DM_MCS_Hits clozapine/Python View (#26)/settings.xml]

<?xml version="1.0" encoding="UTF-8"?>
<config xmlns="http://www.knime.org/2008/09/XMLConfig" xmlns:xsi="http://www.w3.org/2001/XMLSchema-instance" xsi:schemaLocation="http://www.knime.org/2008/09/XMLConfig http://www.knime.org/XMLConfig_2008_09.xsd" key="settings.xml">
<entry key="node_file" type="xstring" value="settings.xml"/>
<config key="flow_stack"/>
<config key="internal_node_subsettings">
<entry key="memory_policy" type="xstring" value="CacheSmallInMemory"/>
</config>
<config key="model">
<entry key="sourceCode" type="xstring" value="from io import BytesIO%%00010from rdkit import Chem%%00010from rdkit.Chem import Draw%%00010import matplotlib.pyplot as plt%%00010from matplotlib.colors import ColorConverter%%00010from PIL import Image%%00010import PIL.ImageOps%%00010%%00010size=(400,200)%%00010for mol in input_table['SMILES']:%%00010%%00009s1=mol%%00010%%00010q1=flow_variables['MCS']%%00010%%00010patt = Chem.MolFromSmarts(q1)%%00010%%00010tgt=Chem.MolFromSmiles(s1)%%00010%%00010matching = tgt.GetSubstructMatch(patt)%%00010%%00010plt.ioff()%%00010# Create buffer to write into%%00010buf = BytesIO()%%00010fsz=(6,3)%%00010# Create plot and write it into the buffer%%00010fig=plt.figure(figsize=fsz)%%00010plt.axis('off')%%00010%%00010img=Draw.MolToImage(tgt,size=size,highlightAtoms=matching,%%00010%%00009fitImage=True,highlightColor=ColorConverter().to_rgb('darkviolet'))%%00010plt.imshow(img)%%00010%%00010fig.savefig(buf,format='png')%%00010%%00010buf.seek(0)%%00010img=Image.open(buf)%%00010img=img.convert('RGB')%%00010img=PIL.ImageOps.invert(img)%%00010imageSize = img.size%%00010import operator%%00010%%00010#10 pixel border%%00010imageBox = img.getbbox()%%00010imageBox=tuple(map(operator.add, imageBox, (-10,-10,10,10)))%%00010%%00010cropped=img.crop(imageBox)%%00010cropped=PIL.ImageOps.invert(cropped)%%00010buf.close()%%00010%%00010buf = BytesIO()%%00010cropped.save(buf,format='png')%%00010output_image=buf.getvalue()%%00010buf.close()%%00010%%00010%%00010%%00010%%00010"/>
<entry key="rowLimit" type="xint" value="1000"/>
</config>
<config key="nodeAnnotation">
<entry key="text" type="xstring" value="png out"/>
<entry key="bgcolor" type="xint" value="16777215"/>
<entry key="x-coordinate" type="xint" value="1007"/>
<entry key="y-coordinate" type="xint" value="99"/>
<entry key="width" type="xint" value="106"/>
<entry key="height" type="xint" value="15"/>
<entry key="alignment" type="xstring" value="CENTER"/>
<entry key="borderSize" type="xint" value="0"/>
<entry key="borderColor" type="xint" value="16777215"/>
<entry key="defFontSize" type="xint" value="9"/>
<entry key="annotation-version" type="xint" value="20151123"/>
<config key="styles"/>
</config>
<entry key="customDescription" type="xstring" isnull="true" value=""/>
<entry key="state" type="xstring" value="EXECUTED"/>
<entry key="factory" type="xstring" value="org.knime.python.nodes.view.PythonViewNodeFactory"/>
<entry key="node-name" type="xstring" value="Python View"/>
<entry key="node-bundle-name" type="xstring" value="KNIME Python nodes"/>
<entry key="node-bundle-symbolic-name" type="xstring" value="org.knime.python.nodes"/>
<entry key="node-bundle-vendor" type="xstring" value="KNIME GmbH, Konstanz, Germany"/>
<entry key="node-bundle-version" type="xstring" value="3.2.1.v201608182043"/>
<entry key="node-feature-name" type="xstring" value="KNIME Python Integration"/>
<entry key="node-feature-symbolic-name" type="xstring" value="org.knime.features.python.feature.group"/>
<entry key="node-feature-vendor" type="xstring" value="KNIME GmbH, Konstanz, Germany"/>
<entry key="node-feature-version" type="xstring" value="3.2.2.v201609261517"/>
<config key="factory_settings"/>
<entry key="name" type="xstring" value="Python View"/>
<entry key="hasContent" type="xboolean" value="true"/>
<entry key="isInactive" type="xboolean" value="false"/>
<config key="ports">
<config key="port_1">
<entry key="index" type="xint" value="1"/>
<entry key="port_spec_class" type="xstring" value="org.knime.core.node.port.image.ImagePortObjectSpec"/>
<entry key="port_object_class" type="xstring" value="org.knime.core.node.port.image.ImagePortObject"/>
<entry key="port_object_summary" type="xstring" value="PNG Image 268 x 207 with 10 KB"/>
<entry key="port_spec_location" type="xstring" value="spec/spec.zip"/>
<entry key="port_object_location" type="xstring" value="object/portobject.zip"/>
<entry key="port_dir_location" type="xstring" value="port_1"/>
</config>
</config>
<config key="filestores">
<entry key="file_store_location" type="xstring" isnull="true" value=""/>
<entry key="file_store_id" type="xstring" isnull="true" value=""/>
</config>
</config>
