# Supplementary material for: Analysis of drug–endogenous human metabolite similarities in terms of their maximum common substructures
Source: J Cheminform. 2017 Mar 9;9:18. doi: 10.1186/s13321-017-0198-y (PMC5344883; doi:10.1186/s13321-017-0198-y)
Supplement: Supplementary file 1 — Additional file 1. Workflow of Fig. 2 used to generate the data shown in Fig. 1. [file 13321_2017_198_MOESM1_ESM.zip › DM_MCS_Hits clozapine/RDKit Descriptor Calculation (#537)/settings.xml]

<?xml version="1.0" encoding="UTF-8"?>
<config xmlns="http://www.knime.org/2008/09/XMLConfig" xmlns:xsi="http://www.w3.org/2001/XMLSchema-instance" xsi:schemaLocation="http://www.knime.org/2008/09/XMLConfig http://www.knime.org/XMLConfig_2008_09.xsd" key="settings.xml">
<entry key="node_file" type="xstring" value="settings.xml"/>
<config key="flow_stack"/>
<config key="internal_node_subsettings">
<entry key="memory_policy" type="xstring" value="CacheSmallInMemory"/>
</config>
<config key="model">
<config key="input_column_Internals">
<entry key="SettingsModelID" type="xstring" value="SMID_string"/>
<entry key="EnabledStatus" type="xboolean" value="true"/>
</config>
<entry key="input_column" type="xstring" value="SMILES"/>
<config key="selectedDescriptors_Internals">
<entry key="SettingsModelID" type="xstring" value="SMID_stringarray"/>
<entry key="EnabledStatus" type="xboolean" value="true"/>
</config>
<config key="selectedDescriptors">
<entry key="array-size" type="xint" value="5"/>
<entry key="0" type="xstring" value="NumHeavyAtoms"/>
<entry key="1" type="xstring" value="FlowVariablePlaceHolder1"/>
<entry key="2" type="xstring" value="FlowVariablePlaceHolder2"/>
<entry key="3" type="xstring" value="FlowVariablePlaceHolder3"/>
<entry key="4" type="xstring" value="FlowVariablePlaceHolder4"/>
</config>
</config>
<config key="nodeAnnotation">
<entry key="text" type="xstring" value="'B' atom count"/>
<entry key="bgcolor" type="xint" value="16777215"/>
<entry key="x-coordinate" type="xint" value="407"/>
<entry key="y-coordinate" type="xint" value="599"/>
<entry key="width" type="xint" value="106"/>
<entry key="height" type="xint" value="15"/>
<entry key="alignment" type="xstring" value="CENTER"/>
<entry key="borderSize" type="xint" value="0"/>
<entry key="borderColor" type="xint" value="16777215"/>
<entry key="defFontSize" type="xint" value="9"/>
<entry key="annotation-version" type="xint" value="20151123"/>
<config key="styles"/>
</config>
<entry key="customDescription" type="xstring" isnull="true" value=""/>
<entry key="state" type="xstring" value="EXECUTED"/>
<entry key="factory" type="xstring" value="org.rdkit.knime.nodes.descriptorcalculation.DescriptorCalculationNodeFactory"/>
<entry key="node-name" type="xstring" value="RDKit Descriptor Calculation"/>
<entry key="node-bundle-name" type="xstring" value="RDKit Nodes for Knime"/>
<entry key="node-bundle-symbolic-name" type="xstring" value="org.rdkit.knime.nodes"/>
<entry key="node-bundle-vendor" type="xstring" value="NIBR"/>
<entry key="node-bundle-version" type="xstring" value="3.0.0.v201512151147"/>
<entry key="node-feature-name" type="xstring" value="RDKit KNIME integration"/>
<entry key="node-feature-symbolic-name" type="xstring" value="org.rdkit.knime.feature.feature.group"/>
<entry key="node-feature-vendor" type="xstring" value="NIBR"/>
<entry key="node-feature-version" type="xstring" value="3.0.0.v201606061028"/>
<config key="factory_settings"/>
<entry key="name" type="xstring" value="RDKit Descriptor Calculation"/>
<entry key="hasContent" type="xboolean" value="true"/>
<entry key="isInactive" type="xboolean" value="false"/>
<config key="ports">
<config key="port_1">
<entry key="index" type="xint" value="1"/>
<entry key="port_spec_class" type="xstring" value="org.knime.core.data.DataTableSpec"/>
<entry key="port_object_class" type="xstring" value="org.knime.core.node.BufferedDataTable"/>
<entry key="port_object_summary" type="xstring" value="Rows: 1, Cols: 2"/>
<entry key="port_dir_location" type="xstring" value="port_1"/>
</config>
</config>
<config key="filestores">
<entry key="file_store_location" type="xstring" isnull="true" value=""/>
<entry key="file_store_id" type="xstring" value="f17abbfd-29de-422f-905c-91c0e11ead72"/>
</config>
</config>
