# Supplementary material for: Analysis of drug–endogenous human metabolite similarities in terms of their maximum common substructures
Source: J Cheminform. 2017 Mar 9;9:18. doi: 10.1186/s13321-017-0198-y (PMC5344883; doi:10.1186/s13321-017-0198-y)
Supplement: Supplementary file 1 — Additional file 1. Workflow of Fig. 2 used to generate the data shown in Fig. 1. [file 13321_2017_198_MOESM1_ESM.zip › DM_MCS_Hits clozapine/workflow.knime]

<?xml version="1.0" encoding="UTF-8"?>
<config xmlns="http://www.knime.org/2008/09/XMLConfig" xmlns:xsi="http://www.w3.org/2001/XMLSchema-instance" xsi:schemaLocation="http://www.knime.org/2008/09/XMLConfig http://www.knime.org/XMLConfig_2008_09.xsd" key="workflow.knime">
<entry key="created_by" type="xstring" value="3.2.2.v201609260958"/>
<entry key="version" type="xstring" value="3.1.0"/>
<entry key="name" type="xstring" isnull="true" value=""/>
<config key="authorInformation">
<entry key="authored-by" type="xstring" value="mcdssso"/>
<entry key="authored-when" type="xstring" value="2016-09-06 19:38:53 +0100"/>
<entry key="lastEdited-by" type="xstring" value="mcdssso"/>
<entry key="lastEdited-when" type="xstring" value="2016-11-11 12:25:17 +0000"/>
</config>
<entry key="customDescription" type="xstring" isnull="true" value=""/>
<entry key="state" type="xstring" value="EXECUTED"/>
<config key="workflow_credentials"/>
<config key="annotations">
<config key="annotation_0">
<entry key="text" type="xstring" value="A single compound 'B'. --&gt;"/>
<entry key="bgcolor" type="xint" value="16777215"/>
<entry key="x-coordinate" type="xint" value="160"/>
<entry key="y-coordinate" type="xint" value="360"/>
<entry key="width" type="xint" value="181"/>
<entry key="height" type="xint" value="44"/>
<entry key="alignment" type="xstring" value="LEFT"/>
<entry key="borderSize" type="xint" value="10"/>
<entry key="borderColor" type="xint" value="16766976"/>
<entry key="defFontSize" type="xint" value="9"/>
<entry key="annotation-version" type="xint" value="20151123"/>
<config key="styles"/>
</config>
<config key="annotation_1">
<entry key="text" type="xstring" value="A list of compounds 'A'. --&gt;"/>
<entry key="bgcolor" type="xint" value="16777215"/>
<entry key="x-coordinate" type="xint" value="280"/>
<entry key="y-coordinate" type="xint" value="120"/>
<entry key="width" type="xint" value="181"/>
<entry key="height" type="xint" value="44"/>
<entry key="alignment" type="xstring" value="LEFT"/>
<entry key="borderSize" type="xint" value="10"/>
<entry key="borderColor" type="xint" value="16766976"/>
<entry key="defFontSize" type="xint" value="9"/>
<entry key="annotation-version" type="xint" value="20151123"/>
<config key="styles"/>
</config>
<config key="annotation_2">
<entry key="text" type="xstring" value="Workflow: Create MCSS of a list%%00013%%00010of molecules vs one target."/>
<entry key="bgcolor" type="xint" value="16777215"/>
<entry key="x-coordinate" type="xint" value="-20"/>
<entry key="y-coordinate" type="xint" value="20"/>
<entry key="width" type="xint" value="241"/>
<entry key="height" type="xint" value="61"/>
<entry key="alignment" type="xstring" value="LEFT"/>
<entry key="borderSize" type="xint" value="10"/>
<entry key="borderColor" type="xint" value="16766976"/>
<entry key="defFontSize" type="xint" value="9"/>
<entry key="annotation-version" type="xint" value="20151123"/>
<config key="styles">
<config key="style_0">
<entry key="start" type="xint" value="0"/>
<entry key="length" type="xint" value="60"/>
<entry key="fontname" type="xstring" value="Arial"/>
<entry key="fontstyle" type="xint" value="1"/>
<entry key="fontsize" type="xint" value="10"/>
<entry key="fgcolor" type="xint" value="0"/>
</config>
</config>
</config>
<config key="annotation_3">
<entry key="text" type="xstring" value="Tanimoto-like MCSS for alpha=1.0, k=2.0"/>
<entry key="bgcolor" type="xint" value="16777215"/>
<entry key="x-coordinate" type="xint" value="1020"/>
<entry key="y-coordinate" type="xint" value="520"/>
<entry key="width" type="xint" value="261"/>
<entry key="height" type="xint" value="41"/>
<entry key="alignment" type="xstring" value="LEFT"/>
<entry key="borderSize" type="xint" value="10"/>
<entry key="borderColor" type="xint" value="16766976"/>
<entry key="defFontSize" type="xint" value="9"/>
<entry key="annotation-version" type="xint" value="20151123"/>
<config key="styles"/>
</config>
</config>
<config key="nodes">
<config key="node_1">
<entry key="id" type="xint" value="1"/>
<entry key="node_settings_file" type="xstring" value="XLS Reader (#1)/settings.xml"/>
<entry key="node_is_meta" type="xboolean" value="false"/>
<entry key="node_type" type="xstring" value="NativeNode"/>
<entry key="ui_classname" type="xstring" value="org.knime.core.node.workflow.NodeUIInformation"/>
<config key="ui_settings">
<config key="extrainfo.node.bounds">
<entry key="array-size" type="xint" value="4"/>
<entry key="0" type="xint" value="4"/>
<entry key="1" type="xint" value="137"/>
<entry key="2" type="xint" value="73"/>
<entry key="3" type="xint" value="78"/>
</config>
</config>
</config>
<config key="node_2">
<entry key="id" type="xint" value="2"/>
<entry key="node_settings_file" type="xstring" value="Column Filter (#2)/settings.xml"/>
<entry key="node_is_meta" type="xboolean" value="false"/>
<entry key="node_type" type="xstring" value="NativeNode"/>
<entry key="ui_classname" type="xstring" value="org.knime.core.node.workflow.NodeUIInformation"/>
<config key="ui_settings">
<config key="extrainfo.node.bounds">
<entry key="array-size" type="xint" value="4"/>
<entry key="0" type="xint" value="84"/>
<entry key="1" type="xint" value="137"/>
<entry key="2" type="xint" value="81"/>
<entry key="3" type="xint" value="78"/>
</config>
</config>
</config>
<config key="node_3">
<entry key="id" type="xint" value="3"/>
<entry key="node_settings_file" type="xstring" value="Column Filter (#3)/settings.xml"/>
<entry key="node_is_meta" type="xboolean" value="false"/>
<entry key="node_type" type="xstring" value="NativeNode"/>
<entry key="ui_classname" type="xstring" value="org.knime.core.node.workflow.NodeUIInformation"/>
<config key="ui_settings">
<config key="extrainfo.node.bounds">
<entry key="array-size" type="xint" value="4"/>
<entry key="0" type="xint" value="84"/>
<entry key="1" type="xint" value="257"/>
<entry key="2" type="xint" value="81"/>
<entry key="3" type="xint" value="78"/>
</config>
</config>
</config>
<config key="node_4">
<entry key="id" type="xint" value="4"/>
<entry key="node_settings_file" type="xstring" value="XLS Reader (#4)/settings.xml"/>
<entry key="node_is_meta" type="xboolean" value="false"/>
<entry key="node_type" type="xstring" value="NativeNode"/>
<entry key="ui_classname" type="xstring" value="org.knime.core.node.workflow.NodeUIInformation"/>
<config key="ui_settings">
<config key="extrainfo.node.bounds">
<entry key="array-size" type="xint" value="4"/>
<entry key="0" type="xint" value="4"/>
<entry key="1" type="xint" value="257"/>
<entry key="2" type="xint" value="73"/>
<entry key="3" type="xint" value="78"/>
</config>
</config>
</config>
<config key="node_5">
<entry key="id" type="xint" value="5"/>
<entry key="node_settings_file" type="xstring" value="Constant Value Column (#5)/settings.xml"/>
<entry key="node_is_meta" type="xboolean" value="false"/>
<entry key="node_type" type="xstring" value="NativeNode"/>
<entry key="ui_classname" type="xstring" value="org.knime.core.node.workflow.NodeUIInformation"/>
<config key="ui_settings">
<config key="extrainfo.node.bounds">
<entry key="array-size" type="xint" value="4"/>
<entry key="0" type="xint" value="164"/>
<entry key="1" type="xint" value="137"/>
<entry key="2" type="xint" value="84"/>
<entry key="3" type="xint" value="93"/>
</config>
</config>
</config>
<config key="node_6">
<entry key="id" type="xint" value="6"/>
<entry key="node_settings_file" type="xstring" value="Constant Value Column (#6)/settings.xml"/>
<entry key="node_is_meta" type="xboolean" value="false"/>
<entry key="node_type" type="xstring" value="NativeNode"/>
<entry key="ui_classname" type="xstring" value="org.knime.core.node.workflow.NodeUIInformation"/>
<config key="ui_settings">
<config key="extrainfo.node.bounds">
<entry key="array-size" type="xint" value="4"/>
<entry key="0" type="xint" value="164"/>
<entry key="1" type="xint" value="257"/>
<entry key="2" type="xint" value="84"/>
<entry key="3" type="xint" value="93"/>
</config>
</config>
</config>
<config key="node_7">
<entry key="id" type="xint" value="7"/>
<entry key="node_settings_file" type="xstring" value="Concatenate (#7)/settings.xml"/>
<entry key="node_is_meta" type="xboolean" value="false"/>
<entry key="node_type" type="xstring" value="NativeNode"/>
<entry key="ui_classname" type="xstring" value="org.knime.core.node.workflow.NodeUIInformation"/>
<config key="ui_settings">
<config key="extrainfo.node.bounds">
<entry key="array-size" type="xint" value="4"/>
<entry key="0" type="xint" value="264"/>
<entry key="1" type="xint" value="197"/>
<entry key="2" type="xint" value="79"/>
<entry key="3" type="xint" value="78"/>
</config>
</config>
</config>
<config key="node_8">
<entry key="id" type="xint" value="8"/>
<entry key="node_settings_file" type="xstring" value="RowID (#8)/settings.xml"/>
<entry key="node_is_meta" type="xboolean" value="false"/>
<entry key="node_type" type="xstring" value="NativeNode"/>
<entry key="ui_classname" type="xstring" value="org.knime.core.node.workflow.NodeUIInformation"/>
<config key="ui_settings">
<config key="extrainfo.node.bounds">
<entry key="array-size" type="xint" value="4"/>
<entry key="0" type="xint" value="344"/>
<entry key="1" type="xint" value="197"/>
<entry key="2" type="xint" value="50"/>
<entry key="3" type="xint" value="78"/>
</config>
</config>
</config>
<config key="node_10">
<entry key="id" type="xint" value="10"/>
<entry key="node_settings_file" type="xstring" value="RDKit MCS (#10)/settings.xml"/>
<entry key="node_is_meta" type="xboolean" value="false"/>
<entry key="node_type" type="xstring" value="NativeNode"/>
<entry key="ui_classname" type="xstring" value="org.knime.core.node.workflow.NodeUIInformation"/>
<config key="ui_settings">
<config key="extrainfo.node.bounds">
<entry key="array-size" type="xint" value="4"/>
<entry key="0" type="xint" value="744"/>
<entry key="1" type="xint" value="257"/>
<entry key="2" type="xint" value="66"/>
<entry key="3" type="xint" value="78"/>
</config>
</config>
</config>
<config key="node_11">
<entry key="id" type="xint" value="11"/>
<entry key="node_settings_file" type="xstring" value="Chunk Loop Start (#11)/settings.xml"/>
<entry key="node_is_meta" type="xboolean" value="false"/>
<entry key="node_type" type="xstring" value="NativeNode"/>
<entry key="ui_classname" type="xstring" value="org.knime.core.node.workflow.NodeUIInformation"/>
<config key="ui_settings">
<config key="extrainfo.node.bounds">
<entry key="array-size" type="xint" value="4"/>
<entry key="0" type="xint" value="564"/>
<entry key="1" type="xint" value="197"/>
<entry key="2" type="xint" value="107"/>
<entry key="3" type="xint" value="78"/>
</config>
</config>
</config>
<config key="node_12">
<entry key="id" type="xint" value="12"/>
<entry key="node_settings_file" type="xstring" value="Constant Value Column (#12)/settings.xml"/>
<entry key="node_is_meta" type="xboolean" value="false"/>
<entry key="node_type" type="xstring" value="NativeNode"/>
<entry key="ui_classname" type="xstring" value="org.knime.core.node.workflow.NodeUIInformation"/>
<config key="ui_settings">
<config key="extrainfo.node.bounds">
<entry key="array-size" type="xint" value="4"/>
<entry key="0" type="xint" value="444"/>
<entry key="1" type="xint" value="357"/>
<entry key="2" type="xint" value="84"/>
<entry key="3" type="xint" value="93"/>
</config>
</config>
</config>
<config key="node_13">
<entry key="id" type="xint" value="13"/>
<entry key="node_settings_file" type="xstring" value="Constant Value Column (#13)/settings.xml"/>
<entry key="node_is_meta" type="xboolean" value="false"/>
<entry key="node_type" type="xstring" value="NativeNode"/>
<entry key="ui_classname" type="xstring" value="org.knime.core.node.workflow.NodeUIInformation"/>
<config key="ui_settings">
<config key="extrainfo.node.bounds">
<entry key="array-size" type="xint" value="4"/>
<entry key="0" type="xint" value="564"/>
<entry key="1" type="xint" value="357"/>
<entry key="2" type="xint" value="84"/>
<entry key="3" type="xint" value="93"/>
</config>
</config>
</config>
<config key="node_14">
<entry key="id" type="xint" value="14"/>
<entry key="node_settings_file" type="xstring" value="Concatenate (#14)/settings.xml"/>
<entry key="node_is_meta" type="xboolean" value="false"/>
<entry key="node_type" type="xstring" value="NativeNode"/>
<entry key="ui_classname" type="xstring" value="org.knime.core.node.workflow.NodeUIInformation"/>
<config key="ui_settings">
<config key="extrainfo.node.bounds">
<entry key="array-size" type="xint" value="4"/>
<entry key="0" type="xint" value="664"/>
<entry key="1" type="xint" value="257"/>
<entry key="2" type="xint" value="79"/>
<entry key="3" type="xint" value="78"/>
</config>
</config>
</config>
<config key="node_15">
<entry key="id" type="xint" value="15"/>
<entry key="node_settings_file" type="xstring" value="Molecule Type Cast (#15)/settings.xml"/>
<entry key="node_is_meta" type="xboolean" value="false"/>
<entry key="node_type" type="xstring" value="NativeNode"/>
<entry key="ui_classname" type="xstring" value="org.knime.core.node.workflow.NodeUIInformation"/>
<config key="ui_settings">
<config key="extrainfo.node.bounds">
<entry key="array-size" type="xint" value="4"/>
<entry key="0" type="xint" value="444"/>
<entry key="1" type="xint" value="197"/>
<entry key="2" type="xint" value="119"/>
<entry key="3" type="xint" value="78"/>
</config>
</config>
</config>
<config key="node_17">
<entry key="id" type="xint" value="17"/>
<entry key="node_settings_file" type="xstring" value="Java Snippet (#17)/settings.xml"/>
<entry key="node_is_meta" type="xboolean" value="false"/>
<entry key="node_type" type="xstring" value="NativeNode"/>
<entry key="ui_classname" type="xstring" value="org.knime.core.node.workflow.NodeUIInformation"/>
<config key="ui_settings">
<config key="extrainfo.node.bounds">
<entry key="array-size" type="xint" value="4"/>
<entry key="0" type="xint" value="844"/>
<entry key="1" type="xint" value="257"/>
<entry key="2" type="xint" value="80"/>
<entry key="3" type="xint" value="78"/>
</config>
</config>
</config>
<config key="node_18">
<entry key="id" type="xint" value="18"/>
<entry key="node_settings_file" type="xstring" value="RowID (#18)/settings.xml"/>
<entry key="node_is_meta" type="xboolean" value="false"/>
<entry key="node_type" type="xstring" value="NativeNode"/>
<entry key="ui_classname" type="xstring" value="org.knime.core.node.workflow.NodeUIInformation"/>
<config key="ui_settings">
<config key="extrainfo.node.bounds">
<entry key="array-size" type="xint" value="4"/>
<entry key="0" type="xint" value="924"/>
<entry key="1" type="xint" value="257"/>
<entry key="2" type="xint" value="50"/>
<entry key="3" type="xint" value="78"/>
</config>
</config>
</config>
<config key="node_19">
<entry key="id" type="xint" value="19"/>
<entry key="node_settings_file" type="xstring" value="Joiner (#19)/settings.xml"/>
<entry key="node_is_meta" type="xboolean" value="false"/>
<entry key="node_type" type="xstring" value="NativeNode"/>
<entry key="ui_classname" type="xstring" value="org.knime.core.node.workflow.NodeUIInformation"/>
<config key="ui_settings">
<config key="extrainfo.node.bounds">
<entry key="array-size" type="xint" value="4"/>
<entry key="0" type="xint" value="1144"/>
<entry key="1" type="xint" value="197"/>
<entry key="2" type="xint" value="50"/>
<entry key="3" type="xint" value="78"/>
</config>
</config>
</config>
<config key="node_20">
<entry key="id" type="xint" value="20"/>
<entry key="node_settings_file" type="xstring" value="Loop End (#20)/settings.xml"/>
<entry key="node_is_meta" type="xboolean" value="false"/>
<entry key="node_type" type="xstring" value="NativeNode"/>
<entry key="ui_classname" type="xstring" value="org.knime.core.node.workflow.NodeUIInformation"/>
<config key="ui_settings">
<config key="extrainfo.node.bounds">
<entry key="array-size" type="xint" value="4"/>
<entry key="0" type="xint" value="1324"/>
<entry key="1" type="xint" value="77"/>
<entry key="2" type="xint" value="57"/>
<entry key="3" type="xint" value="78"/>
</config>
</config>
</config>
<config key="node_21">
<entry key="id" type="xint" value="21"/>
<entry key="node_settings_file" type="xstring" value="Sorter (#21)/settings.xml"/>
<entry key="node_is_meta" type="xboolean" value="false"/>
<entry key="node_type" type="xstring" value="NativeNode"/>
<entry key="ui_classname" type="xstring" value="org.knime.core.node.workflow.NodeUIInformation"/>
<config key="ui_settings">
<config key="extrainfo.node.bounds">
<entry key="array-size" type="xint" value="4"/>
<entry key="0" type="xint" value="684"/>
<entry key="1" type="xint" value="417"/>
<entry key="2" type="xint" value="50"/>
<entry key="3" type="xint" value="78"/>
</config>
</config>
</config>
<config key="node_24">
<entry key="id" type="xint" value="24"/>
<entry key="node_settings_file" type="xstring" value="Table Row to Variable (#24)/settings.xml"/>
<entry key="node_is_meta" type="xboolean" value="false"/>
<entry key="node_type" type="xstring" value="NativeNode"/>
<entry key="ui_classname" type="xstring" value="org.knime.core.node.workflow.NodeUIInformation"/>
<config key="ui_settings">
<config key="extrainfo.node.bounds">
<entry key="array-size" type="xint" value="4"/>
<entry key="0" type="xint" value="684"/>
<entry key="1" type="xint" value="537"/>
<entry key="2" type="xint" value="66"/>
<entry key="3" type="xint" value="93"/>
</config>
</config>
</config>
<config key="node_26">
<entry key="id" type="xint" value="26"/>
<entry key="node_settings_file" type="xstring" value="Python View (#26)/settings.xml"/>
<entry key="node_is_meta" type="xboolean" value="false"/>
<entry key="node_type" type="xstring" value="NativeNode"/>
<entry key="ui_classname" type="xstring" value="org.knime.core.node.workflow.NodeUIInformation"/>
<config key="ui_settings">
<config key="extrainfo.node.bounds">
<entry key="array-size" type="xint" value="4"/>
<entry key="0" type="xint" value="1044"/>
<entry key="1" type="xint" value="37"/>
<entry key="2" type="xint" value="77"/>
<entry key="3" type="xint" value="78"/>
</config>
</config>
</config>
<config key="node_28">
<entry key="id" type="xint" value="28"/>
<entry key="node_settings_file" type="xstring" value="Table Row to Variable (#28)/settings.xml"/>
<entry key="node_is_meta" type="xboolean" value="false"/>
<entry key="node_type" type="xstring" value="NativeNode"/>
<entry key="ui_classname" type="xstring" value="org.knime.core.node.workflow.NodeUIInformation"/>
<config key="ui_settings">
<config key="extrainfo.node.bounds">
<entry key="array-size" type="xint" value="4"/>
<entry key="0" type="xint" value="944"/>
<entry key="1" type="xint" value="117"/>
<entry key="2" type="xint" value="66"/>
<entry key="3" type="xint" value="93"/>
</config>
</config>
</config>
<config key="node_29">
<entry key="id" type="xint" value="29"/>
<entry key="node_settings_file" type="xstring" value="Image To Table (#29)/settings.xml"/>
<entry key="node_is_meta" type="xboolean" value="false"/>
<entry key="node_type" type="xstring" value="NativeNode"/>
<entry key="ui_classname" type="xstring" value="org.knime.core.node.workflow.NodeUIInformation"/>
<config key="ui_settings">
<config key="extrainfo.node.bounds">
<entry key="array-size" type="xint" value="4"/>
<entry key="0" type="xint" value="1144"/>
<entry key="1" type="xint" value="37"/>
<entry key="2" type="xint" value="92"/>
<entry key="3" type="xint" value="78"/>
</config>
</config>
</config>
<config key="node_30">
<entry key="id" type="xint" value="30"/>
<entry key="node_settings_file" type="xstring" value="Joiner (#30)/settings.xml"/>
<entry key="node_is_meta" type="xboolean" value="false"/>
<entry key="node_type" type="xstring" value="NativeNode"/>
<entry key="ui_classname" type="xstring" value="org.knime.core.node.workflow.NodeUIInformation"/>
<config key="ui_settings">
<config key="extrainfo.node.bounds">
<entry key="array-size" type="xint" value="4"/>
<entry key="0" type="xint" value="1244"/>
<entry key="1" type="xint" value="77"/>
<entry key="2" type="xint" value="50"/>
<entry key="3" type="xint" value="78"/>
</config>
</config>
</config>
<config key="node_33">
<entry key="id" type="xint" value="33"/>
<entry key="node_settings_file" type="xstring" value="XLS Sheet Appender (#33)/settings.xml"/>
<entry key="node_is_meta" type="xboolean" value="false"/>
<entry key="node_type" type="xstring" value="NativeNode"/>
<entry key="ui_classname" type="xstring" value="org.knime.core.node.workflow.NodeUIInformation"/>
<config key="ui_settings">
<config key="extrainfo.node.bounds">
<entry key="array-size" type="xint" value="4"/>
<entry key="0" type="xint" value="1384"/>
<entry key="1" type="xint" value="417"/>
<entry key="2" type="xint" value="128"/>
<entry key="3" type="xint" value="78"/>
</config>
</config>
</config>
<config key="node_36">
<entry key="id" type="xint" value="36"/>
<entry key="node_settings_file" type="xstring" value="MarvinSketch (#36)/settings.xml"/>
<entry key="node_is_meta" type="xboolean" value="false"/>
<entry key="node_type" type="xstring" value="NativeNode"/>
<entry key="ui_classname" type="xstring" value="org.knime.core.node.workflow.NodeUIInformation"/>
<config key="ui_settings">
<config key="extrainfo.node.bounds">
<entry key="array-size" type="xint" value="4"/>
<entry key="0" type="xint" value="344"/>
<entry key="1" type="xint" value="357"/>
<entry key="2" type="xint" value="85"/>
<entry key="3" type="xint" value="78"/>
</config>
</config>
</config>
<config key="node_484">
<entry key="id" type="xint" value="484"/>
<entry key="node_settings_file" type="xstring" value="Java Snippet (#484)/settings.xml"/>
<entry key="node_is_meta" type="xboolean" value="false"/>
<entry key="node_type" type="xstring" value="NativeNode"/>
<entry key="ui_classname" type="xstring" value="org.knime.core.node.workflow.NodeUIInformation"/>
<config key="ui_settings">
<config key="extrainfo.node.bounds">
<entry key="array-size" type="xint" value="4"/>
<entry key="0" type="xint" value="1064"/>
<entry key="1" type="xint" value="417"/>
<entry key="2" type="xint" value="80"/>
<entry key="3" type="xint" value="78"/>
</config>
</config>
</config>
<config key="node_488">
<entry key="id" type="xint" value="488"/>
<entry key="node_settings_file" type="xstring" value="Double Input (#488)/settings.xml"/>
<entry key="node_is_meta" type="xboolean" value="false"/>
<entry key="node_type" type="xstring" value="NativeNode"/>
<entry key="ui_classname" type="xstring" value="org.knime.core.node.workflow.NodeUIInformation"/>
<config key="ui_settings">
<config key="extrainfo.node.bounds">
<entry key="array-size" type="xint" value="4"/>
<entry key="0" type="xint" value="824"/>
<entry key="1" type="xint" value="537"/>
<entry key="2" type="xint" value="77"/>
<entry key="3" type="xint" value="78"/>
</config>
</config>
</config>
<config key="node_489">
<entry key="id" type="xint" value="489"/>
<entry key="node_settings_file" type="xstring" value="Double Input (#489)/settings.xml"/>
<entry key="node_is_meta" type="xboolean" value="false"/>
<entry key="node_type" type="xstring" value="NativeNode"/>
<entry key="ui_classname" type="xstring" value="org.knime.core.node.workflow.NodeUIInformation"/>
<config key="ui_settings">
<config key="extrainfo.node.bounds">
<entry key="array-size" type="xint" value="4"/>
<entry key="0" type="xint" value="944"/>
<entry key="1" type="xint" value="537"/>
<entry key="2" type="xint" value="77"/>
<entry key="3" type="xint" value="78"/>
</config>
</config>
</config>
<config key="node_537">
<entry key="id" type="xint" value="537"/>
<entry key="node_settings_file" type="xstring" value="RDKit Descriptor Calculation (#537)/settings.xml"/>
<entry key="node_is_meta" type="xboolean" value="false"/>
<entry key="node_type" type="xstring" value="NativeNode"/>
<entry key="ui_classname" type="xstring" value="org.knime.core.node.workflow.NodeUIInformation"/>
<config key="ui_settings">
<config key="extrainfo.node.bounds">
<entry key="array-size" type="xint" value="4"/>
<entry key="0" type="xint" value="444"/>
<entry key="1" type="xint" value="537"/>
<entry key="2" type="xint" value="103"/>
<entry key="3" type="xint" value="93"/>
</config>
</config>
</config>
<config key="node_538">
<entry key="id" type="xint" value="538"/>
<entry key="node_settings_file" type="xstring" value="RDKit Descriptor Calculation (#538)/settings.xml"/>
<entry key="node_is_meta" type="xboolean" value="false"/>
<entry key="node_type" type="xstring" value="NativeNode"/>
<entry key="ui_classname" type="xstring" value="org.knime.core.node.workflow.NodeUIInformation"/>
<config key="ui_settings">
<config key="extrainfo.node.bounds">
<entry key="array-size" type="xint" value="4"/>
<entry key="0" type="xint" value="864"/>
<entry key="1" type="xint" value="417"/>
<entry key="2" type="xint" value="103"/>
<entry key="3" type="xint" value="93"/>
</config>
</config>
</config>
<config key="node_541">
<entry key="id" type="xint" value="541"/>
<entry key="node_settings_file" type="xstring" value="Column Rename (#541)/settings.xml"/>
<entry key="node_is_meta" type="xboolean" value="false"/>
<entry key="node_type" type="xstring" value="NativeNode"/>
<entry key="ui_classname" type="xstring" value="org.knime.core.node.workflow.NodeUIInformation"/>
<config key="ui_settings">
<config key="extrainfo.node.bounds">
<entry key="array-size" type="xint" value="4"/>
<entry key="0" type="xint" value="964"/>
<entry key="1" type="xint" value="417"/>
<entry key="2" type="xint" value="102"/>
<entry key="3" type="xint" value="78"/>
</config>
</config>
</config>
<config key="node_544">
<entry key="id" type="xint" value="544"/>
<entry key="node_settings_file" type="xstring" value="Constant Value Column (#544)/settings.xml"/>
<entry key="node_is_meta" type="xboolean" value="false"/>
<entry key="node_type" type="xstring" value="NativeNode"/>
<entry key="ui_classname" type="xstring" value="org.knime.core.node.workflow.NodeUIInformation"/>
<config key="ui_settings">
<config key="extrainfo.node.bounds">
<entry key="array-size" type="xint" value="4"/>
<entry key="0" type="xint" value="1164"/>
<entry key="1" type="xint" value="417"/>
<entry key="2" type="xint" value="84"/>
<entry key="3" type="xint" value="93"/>
</config>
</config>
</config>
<config key="node_545">
<entry key="id" type="xint" value="545"/>
<entry key="node_settings_file" type="xstring" value="Column Filter (#545)/settings.xml"/>
<entry key="node_is_meta" type="xboolean" value="false"/>
<entry key="node_type" type="xstring" value="NativeNode"/>
<entry key="ui_classname" type="xstring" value="org.knime.core.node.workflow.NodeUIInformation"/>
<config key="ui_settings">
<config key="extrainfo.node.bounds">
<entry key="array-size" type="xint" value="4"/>
<entry key="0" type="xint" value="764"/>
<entry key="1" type="xint" value="417"/>
<entry key="2" type="xint" value="81"/>
<entry key="3" type="xint" value="78"/>
</config>
</config>
</config>
<config key="node_546">
<entry key="id" type="xint" value="546"/>
<entry key="node_settings_file" type="xstring" value="Column Filter (#546)/settings.xml"/>
<entry key="node_is_meta" type="xboolean" value="false"/>
<entry key="node_type" type="xstring" value="NativeNode"/>
<entry key="ui_classname" type="xstring" value="org.knime.core.node.workflow.NodeUIInformation"/>
<config key="ui_settings">
<config key="extrainfo.node.bounds">
<entry key="array-size" type="xint" value="4"/>
<entry key="0" type="xint" value="564"/>
<entry key="1" type="xint" value="537"/>
<entry key="2" type="xint" value="81"/>
<entry key="3" type="xint" value="78"/>
</config>
</config>
</config>
<config key="node_547">
<entry key="id" type="xint" value="547"/>
<entry key="node_settings_file" type="xstring" value="Column Resorter (#547)/settings.xml"/>
<entry key="node_is_meta" type="xboolean" value="false"/>
<entry key="node_type" type="xstring" value="NativeNode"/>
<entry key="ui_classname" type="xstring" value="org.knime.core.node.workflow.NodeUIInformation"/>
<config key="ui_settings">
<config key="extrainfo.node.bounds">
<entry key="array-size" type="xint" value="4"/>
<entry key="0" type="xint" value="1264"/>
<entry key="1" type="xint" value="417"/>
<entry key="2" type="xint" value="105"/>
<entry key="3" type="xint" value="78"/>
</config>
</config>
</config>
</config>
<config key="connections">
<config key="connection_0">
<entry key="sourceID" type="xint" value="1"/>
<entry key="destID" type="xint" value="2"/>
<entry key="sourcePort" type="xint" value="1"/>
<entry key="destPort" type="xint" value="1"/>
<entry key="ui_classname" type="xstring" value="org.knime.core.node.workflow.ConnectionUIInformation"/>
<config key="ui_settings">
<entry key="extrainfo.conn.bendpoints_size" type="xint" value="0"/>
</config>
</config>
<config key="connection_1">
<entry key="sourceID" type="xint" value="2"/>
<entry key="destID" type="xint" value="5"/>
<entry key="sourcePort" type="xint" value="1"/>
<entry key="destPort" type="xint" value="1"/>
<entry key="ui_classname" type="xstring" value="org.knime.core.node.workflow.ConnectionUIInformation"/>
<config key="ui_settings">
<entry key="extrainfo.conn.bendpoints_size" type="xint" value="0"/>
</config>
</config>
<config key="connection_2">
<entry key="sourceID" type="xint" value="3"/>
<entry key="destID" type="xint" value="6"/>
<entry key="sourcePort" type="xint" value="1"/>
<entry key="destPort" type="xint" value="1"/>
<entry key="ui_classname" type="xstring" value="org.knime.core.node.workflow.ConnectionUIInformation"/>
<config key="ui_settings">
<entry key="extrainfo.conn.bendpoints_size" type="xint" value="0"/>
</config>
</config>
<config key="connection_3">
<entry key="sourceID" type="xint" value="4"/>
<entry key="destID" type="xint" value="3"/>
<entry key="sourcePort" type="xint" value="1"/>
<entry key="destPort" type="xint" value="1"/>
<entry key="ui_classname" type="xstring" value="org.knime.core.node.workflow.ConnectionUIInformation"/>
<config key="ui_settings">
<entry key="extrainfo.conn.bendpoints_size" type="xint" value="0"/>
</config>
</config>
<config key="connection_4">
<entry key="sourceID" type="xint" value="5"/>
<entry key="destID" type="xint" value="7"/>
<entry key="sourcePort" type="xint" value="1"/>
<entry key="destPort" type="xint" value="1"/>
</config>
<config key="connection_5">
<entry key="sourceID" type="xint" value="6"/>
<entry key="destID" type="xint" value="7"/>
<entry key="sourcePort" type="xint" value="1"/>
<entry key="destPort" type="xint" value="2"/>
</config>
<config key="connection_6">
<entry key="sourceID" type="xint" value="7"/>
<entry key="destID" type="xint" value="8"/>
<entry key="sourcePort" type="xint" value="1"/>
<entry key="destPort" type="xint" value="1"/>
</config>
<config key="connection_7">
<entry key="sourceID" type="xint" value="8"/>
<entry key="destID" type="xint" value="15"/>
<entry key="sourcePort" type="xint" value="1"/>
<entry key="destPort" type="xint" value="1"/>
<entry key="ui_classname" type="xstring" value="org.knime.core.node.workflow.ConnectionUIInformation"/>
<config key="ui_settings">
<entry key="extrainfo.conn.bendpoints_size" type="xint" value="0"/>
</config>
</config>
<config key="connection_8">
<entry key="sourceID" type="xint" value="10"/>
<entry key="destID" type="xint" value="17"/>
<entry key="sourcePort" type="xint" value="1"/>
<entry key="destPort" type="xint" value="1"/>
</config>
<config key="connection_9">
<entry key="sourceID" type="xint" value="11"/>
<entry key="destID" type="xint" value="14"/>
<entry key="sourcePort" type="xint" value="1"/>
<entry key="destPort" type="xint" value="1"/>
</config>
<config key="connection_10">
<entry key="sourceID" type="xint" value="11"/>
<entry key="destID" type="xint" value="26"/>
<entry key="sourcePort" type="xint" value="1"/>
<entry key="destPort" type="xint" value="1"/>
<entry key="ui_classname" type="xstring" value="org.knime.core.node.workflow.ConnectionUIInformation"/>
<config key="ui_settings">
<entry key="extrainfo.conn.bendpoints_size" type="xint" value="1"/>
<config key="extrainfo.conn.bendpoints_0">
<entry key="array-size" type="xint" value="2"/>
<entry key="0" type="xint" value="899"/>
<entry key="1" type="xint" value="58"/>
</config>
</config>
</config>
<config key="connection_11">
<entry key="sourceID" type="xint" value="11"/>
<entry key="destID" type="xint" value="19"/>
<entry key="sourcePort" type="xint" value="1"/>
<entry key="destPort" type="xint" value="1"/>
</config>
<config key="connection_12">
<entry key="sourceID" type="xint" value="12"/>
<entry key="destID" type="xint" value="13"/>
<entry key="sourcePort" type="xint" value="1"/>
<entry key="destPort" type="xint" value="1"/>
</config>
<config key="connection_13">
<entry key="sourceID" type="xint" value="13"/>
<entry key="destID" type="xint" value="14"/>
<entry key="sourcePort" type="xint" value="1"/>
<entry key="destPort" type="xint" value="2"/>
</config>
<config key="connection_14">
<entry key="sourceID" type="xint" value="14"/>
<entry key="destID" type="xint" value="10"/>
<entry key="sourcePort" type="xint" value="1"/>
<entry key="destPort" type="xint" value="1"/>
</config>
<config key="connection_15">
<entry key="sourceID" type="xint" value="15"/>
<entry key="destID" type="xint" value="11"/>
<entry key="sourcePort" type="xint" value="1"/>
<entry key="destPort" type="xint" value="1"/>
</config>
<config key="connection_16">
<entry key="sourceID" type="xint" value="17"/>
<entry key="destID" type="xint" value="18"/>
<entry key="sourcePort" type="xint" value="1"/>
<entry key="destPort" type="xint" value="1"/>
</config>
<config key="connection_17">
<entry key="sourceID" type="xint" value="17"/>
<entry key="destID" type="xint" value="28"/>
<entry key="sourcePort" type="xint" value="1"/>
<entry key="destPort" type="xint" value="1"/>
</config>
<config key="connection_18">
<entry key="sourceID" type="xint" value="18"/>
<entry key="destID" type="xint" value="19"/>
<entry key="sourcePort" type="xint" value="1"/>
<entry key="destPort" type="xint" value="2"/>
</config>
<config key="connection_19">
<entry key="sourceID" type="xint" value="19"/>
<entry key="destID" type="xint" value="30"/>
<entry key="sourcePort" type="xint" value="1"/>
<entry key="destPort" type="xint" value="1"/>
</config>
<config key="connection_20">
<entry key="sourceID" type="xint" value="20"/>
<entry key="destID" type="xint" value="21"/>
<entry key="sourcePort" type="xint" value="1"/>
<entry key="destPort" type="xint" value="1"/>
<entry key="ui_classname" type="xstring" value="org.knime.core.node.workflow.ConnectionUIInformation"/>
<config key="ui_settings">
<entry key="extrainfo.conn.bendpoints_size" type="xint" value="3"/>
<config key="extrainfo.conn.bendpoints_0">
<entry key="array-size" type="xint" value="2"/>
<entry key="0" type="xint" value="1412"/>
<entry key="1" type="xint" value="179"/>
</config>
<config key="extrainfo.conn.bendpoints_1">
<entry key="array-size" type="xint" value="2"/>
<entry key="0" type="xint" value="1084"/>
<entry key="1" type="xint" value="352"/>
</config>
<config key="extrainfo.conn.bendpoints_2">
<entry key="array-size" type="xint" value="2"/>
<entry key="0" type="xint" value="655"/>
<entry key="1" type="xint" value="383"/>
</config>
</config>
</config>
<config key="connection_21">
<entry key="sourceID" type="xint" value="21"/>
<entry key="destID" type="xint" value="545"/>
<entry key="sourcePort" type="xint" value="1"/>
<entry key="destPort" type="xint" value="1"/>
</config>
<config key="connection_22">
<entry key="sourceID" type="xint" value="24"/>
<entry key="destID" type="xint" value="488"/>
<entry key="sourcePort" type="xint" value="1"/>
<entry key="destPort" type="xint" value="0"/>
</config>
<config key="connection_23">
<entry key="sourceID" type="xint" value="26"/>
<entry key="destID" type="xint" value="29"/>
<entry key="sourcePort" type="xint" value="1"/>
<entry key="destPort" type="xint" value="1"/>
</config>
<config key="connection_24">
<entry key="sourceID" type="xint" value="28"/>
<entry key="destID" type="xint" value="26"/>
<entry key="sourcePort" type="xint" value="1"/>
<entry key="destPort" type="xint" value="0"/>
</config>
<config key="connection_25">
<entry key="sourceID" type="xint" value="29"/>
<entry key="destID" type="xint" value="30"/>
<entry key="sourcePort" type="xint" value="1"/>
<entry key="destPort" type="xint" value="2"/>
</config>
<config key="connection_26">
<entry key="sourceID" type="xint" value="30"/>
<entry key="destID" type="xint" value="20"/>
<entry key="sourcePort" type="xint" value="1"/>
<entry key="destPort" type="xint" value="1"/>
</config>
<config key="connection_27">
<entry key="sourceID" type="xint" value="36"/>
<entry key="destID" type="xint" value="12"/>
<entry key="sourcePort" type="xint" value="1"/>
<entry key="destPort" type="xint" value="1"/>
</config>
<config key="connection_28">
<entry key="sourceID" type="xint" value="36"/>
<entry key="destID" type="xint" value="537"/>
<entry key="sourcePort" type="xint" value="1"/>
<entry key="destPort" type="xint" value="1"/>
</config>
<config key="connection_29">
<entry key="sourceID" type="xint" value="484"/>
<entry key="destID" type="xint" value="544"/>
<entry key="sourcePort" type="xint" value="1"/>
<entry key="destPort" type="xint" value="1"/>
</config>
<config key="connection_30">
<entry key="sourceID" type="xint" value="488"/>
<entry key="destID" type="xint" value="489"/>
<entry key="sourcePort" type="xint" value="1"/>
<entry key="destPort" type="xint" value="0"/>
</config>
<config key="connection_31">
<entry key="sourceID" type="xint" value="489"/>
<entry key="destID" type="xint" value="484"/>
<entry key="sourcePort" type="xint" value="1"/>
<entry key="destPort" type="xint" value="0"/>
</config>
<config key="connection_32">
<entry key="sourceID" type="xint" value="537"/>
<entry key="destID" type="xint" value="546"/>
<entry key="sourcePort" type="xint" value="1"/>
<entry key="destPort" type="xint" value="1"/>
</config>
<config key="connection_33">
<entry key="sourceID" type="xint" value="538"/>
<entry key="destID" type="xint" value="541"/>
<entry key="sourcePort" type="xint" value="1"/>
<entry key="destPort" type="xint" value="1"/>
</config>
<config key="connection_34">
<entry key="sourceID" type="xint" value="541"/>
<entry key="destID" type="xint" value="484"/>
<entry key="sourcePort" type="xint" value="1"/>
<entry key="destPort" type="xint" value="1"/>
</config>
<config key="connection_35">
<entry key="sourceID" type="xint" value="544"/>
<entry key="destID" type="xint" value="547"/>
<entry key="sourcePort" type="xint" value="1"/>
<entry key="destPort" type="xint" value="1"/>
</config>
<config key="connection_36">
<entry key="sourceID" type="xint" value="545"/>
<entry key="destID" type="xint" value="538"/>
<entry key="sourcePort" type="xint" value="1"/>
<entry key="destPort" type="xint" value="1"/>
</config>
<config key="connection_37">
<entry key="sourceID" type="xint" value="546"/>
<entry key="destID" type="xint" value="24"/>
<entry key="sourcePort" type="xint" value="1"/>
<entry key="destPort" type="xint" value="1"/>
</config>
<config key="connection_38">
<entry key="sourceID" type="xint" value="547"/>
<entry key="destID" type="xint" value="33"/>
<entry key="sourcePort" type="xint" value="1"/>
<entry key="destPort" type="xint" value="1"/>
</config>
</config>
<config key="workflow_editor_settings">
<entry key="workflow.editor.snapToGrid" type="xboolean" value="true"/>
<entry key="workflow.editor.ShowGrid" type="xboolean" value="false"/>
<entry key="workflow.editor.gridX" type="xint" value="20"/>
<entry key="workflow.editor.gridY" type="xint" value="20"/>
<entry key="workflow.editor.zoomLevel" type="xdouble" value="1.0"/>
</config>
</config>
