# Supplementary material for: Analysis of drug–endogenous human metabolite similarities in terms of their maximum common substructures
Source: J Cheminform. 2017 Mar 9;9:18. doi: 10.1186/s13321-017-0198-y (PMC5344883; doi:10.1186/s13321-017-0198-y)
Supplement: Supplementary file 2 — Additional file 2. Python code used to generate substructures. [file 13321_2017_198_MOESM2_ESM.py]

# -*- coding: utf-8 -*-
"""
Created on Tue Oct 04 12:54:53 2016

@author: mcdssso
"""
from __future__ import division
from rdkit import Chem
from rdkit.Chem import MCS
import numpy as np
import pandas as pd
import time
import cPickle as pickle
import os.path
from tqdm import tqdm


#file for restart; ensure deleted to start from scratch
tmpFile="savedMvM.tmp.p"

path="D:/Data/DrugRecon2Files/"

fname="Recon2andDrugs_definative.xls"

outFile = "D:/Data/MCSS_MvM_results.csv"

#XL will truncate if > ~1048000 rows
outFileXL = "D:/Data/MCSS_MvM_results.xlsx"

"""
A single MCSS
"""
def MCSS(q1,q2):
	m1=Chem.MolFromSmiles(q1)
	m2=Chem.MolFromSmiles(q2)
	mols=[m1,m2]
	a=m1.GetNumAtoms()
	b=m2.GetNumAtoms()
	r=MCS.FindMCS(mols,ringMatchesRingOnly=True,timeout=300)
	c=r.numAtoms
	if (c<0):
		c=0
	sm=r.smarts
	return a,b,sm,c,c / (a+b-c)

#Select data here
#data1=pd.read_excel(path+fname,sheetname="Drugs")
data2=pd.read_excel(path+fname,sheetname="Recon2T")
data1=data2

t0 = time.time()

#just do subset for test by changing to, e.g.,  data1[0:100]
cmpd1=data1
cmpd2=data2

n1 = len(cmpd1)
n2 = len(cmpd2)

stopAt=n1*n2

index=range(stopAt)

stopAt=n1*n2

if os.path.isfile(tmpFile):
	idx,mcss=pickle.load(open(tmpFile,"rb"))
	j=np.mod(idx,n2)
	i=idx // n2
	print "Loaded at:",i,j
else:
	mcss = pd.DataFrame(index=index,columns=["NameA","NameB","CmpdA","CmpdB","A#","B#","MCS","MCSAtomCount","MCSS"])
	idx=0

pbar=tqdm(total=stopAt)
pbar.update(idx)

while (idx<stopAt):
	j=np.mod(idx,n2)
	i=idx // n2
	if (j==0):
		obj=(idx,mcss)
		pickle.dump(obj,open(tmpFile,"wb"))
	nameA=cmpd1.loc[i,'Name']
	nameB=cmpd2.loc[j,'Name']
	#print idx,nameA,nameB
	mcss.loc[idx,'NameA']=nameA
	mcss.loc[idx,'NameB']=nameB
	q1=cmpd1.loc[i,'SMILES']
	q2=cmpd2.loc[j,'SMILES']
	a,b,sm,c,s=MCSS(q1,q2)
	mcss.loc[idx,'CmpdA']=q1
	mcss.loc[idx,'CmpdB']=q2
	mcss.loc[idx,'A#']=a
	mcss.loc[idx,'B#']=b
	mcss.loc[idx,'MCS']=sm
	mcss.loc[idx,'MCSAtomCount']=c
	mcss.loc[idx,'MCSS']=s
	idx+=1
	pbar.update(1)

pbar.close()

print time.time() - t0

mcss.to_csv(outFile,index=False)

#Uncomment to save un-sorted heatmap to XL
#Note: rows/cols **not** in hierarchical cluster order!
#
#writer = pd.ExcelWriter(outFileXL)
#dfo=pd.pivot_table(mcss,index=['NameA'],columns=['NameB'],values=['MCSS'],margins=False,aggfunc=[np.max])
#dfo.columns = cmpd2['Name']
#dfo.to_excel(writer,"HeatMap")
#writer.save()

os.remove(tmpFile)
