# Supplementary material for: Analysis of drug–endogenous human metabolite similarities in terms of their maximum common substructures
Source: J Cheminform. 2017 Mar 9;9:18. doi: 10.1186/s13321-017-0198-y (PMC5344883; doi:10.1186/s13321-017-0198-y)
Supplement: Supplementary file 3 — Additional file 3. Comparison of endogenites with endogenites in terms of their maximum common substructures. [file 13321_2017_198_MOESM3_ESM.zip]

Archive with 1 entries (1 files):
- MCSS_MvM_results.csv
